# Supplementary material for: A review of Canadian and Alaskan species of the genus Liogluta Thomson, and descriptions of three new species (Coleoptera, Staphylinidae, Aleocharinae)
Source: Zookeys. 2016 Mar 24;(573):217–56. doi: 10.3897/zookeys.573.7878 (PMC4829928; doi:10.3897/zookeys.573.7878)
Supplement: XML Treatment for Liogluta [file zookeys.573.7878-treatment1.xml]

<!DOCTYPE tp:taxon-treatment
  PUBLIC "-//TaxonX//DTD Taxonomic Treatment Publishing DTD v0 20100105//EN" "tax-treatment-NSO.dtd">
<tp:taxon-treatment xmlns:tp="http://www.plazi.org/taxpub"><tp:treatment-meta><kwd-group><label>Taxon classification</label><kwd><named-content content-type="kingdom">Animalia</named-content></kwd><kwd><named-content content-type="order">Coleoptera</named-content></kwd><kwd><named-content content-type="family">Staphylinidae</named-content></kwd></kwd-group><mixed-citation publication-type="journal"><person-group><name><surname>Klimaszewski</surname><given-names>Jan</given-names></name><name><surname>Webster</surname><given-names>Reginald P.</given-names></name><name><surname>Langor</surname><given-names>David W.</given-names></name><name><surname>Sikes</surname><given-names>Derek</given-names></name><name><surname>Bourdon</surname><given-names>Caroline</given-names></name><name><surname>Godin</surname><given-names>Benoit</given-names></name><name><surname>Ernst</surname><given-names>Crystal</given-names></name></person-group><article-title>A review of Canadian and Alaskan species of the genus <italic><tp:taxon-name><tp:taxon-name-part taxon-name-part-type="genus">Liogluta</tp:taxon-name-part></tp:taxon-name></italic> Thomson, and descriptions of three new species (<tp:taxon-name><tp:taxon-name-part taxon-name-part-type="order">Coleoptera</tp:taxon-name-part></tp:taxon-name>, <tp:taxon-name><tp:taxon-name-part taxon-name-part-type="family">Staphylinidae</tp:taxon-name-part></tp:taxon-name>, <tp:taxon-name><tp:taxon-name-part taxon-name-part-type="subfamily">Aleocharinae</tp:taxon-name-part></tp:taxon-name>)</article-title><source>Zookeys</source><day>24</day><month>3</month><year>2016</year><volume>2016</volume><issue>573</issue><fpage>217</fpage><lpage>256</lpage><pub-id pub-id-type="doi">10.3897/zookeys.573.7878</pub-id></mixed-citation></tp:treatment-meta><tp:nomenclature><tp:taxon-name>
              <tp:taxon-name-part taxon-name-part-type="genus">Liogluta</tp:taxon-name-part>
            </tp:taxon-name><tp:taxon-authority>Thomson, 1858</tp:taxon-authority><tp:nomenclature-citation-list><tp:nomenclature-citation><tp:taxon-name><tp:taxon-name-part taxon-name-part-type="genus">Liogluta</tp:taxon-name-part></tp:taxon-name><comment> Thomson, 1858: 35. Type species <tp:taxon-name><tp:taxon-name-part taxon-name-part-type="genus">Homalota</tp:taxon-name-part> <tp:taxon-name-part taxon-name-part-type="species">umbonata</tp:taxon-name-part></tp:taxon-name> Erichson, 1839, by monotypy. As valid genus: <xref ref-type="bibr" rid="B18">Lohse (1974)</xref>; <xref ref-type="bibr" rid="B19">Lohse et al. (1990)</xref>.</comment></tp:nomenclature-citation><tp:nomenclature-citation><tp:taxon-name><tp:taxon-name-part taxon-name-part-type="genus">Anepsiota</tp:taxon-name-part>
                </tp:taxon-name><comment> Casey, 1894: 321; <xref ref-type="bibr" rid="B5">Casey (1906</xref>: 335); as <tp:taxon-name><tp:taxon-name-part taxon-name-part-type="genus">Atheta</tp:taxon-name-part> (<tp:taxon-name-part taxon-name-part-type="subgenus">Anepsiota</tp:taxon-name-part>)</tp:taxon-name>: <xref ref-type="bibr" rid="B6">Casey (1910</xref>: 12), <xref ref-type="bibr" rid="B9">Fenyes (1920</xref>: 203). Synonymized by <xref ref-type="bibr" rid="B2">Bernhauer and Scheerpeltz (1926</xref>: 656); <xref ref-type="bibr" rid="B23">Moore and Legner (1975</xref>: 350).</comment></tp:nomenclature-citation><tp:nomenclature-citation><tp:taxon-name><tp:taxon-name-part taxon-name-part-type="genus">Athetota</tp:taxon-name-part>
                </tp:taxon-name><comment> Casey, 1906: 334. Synonymized with <tp:taxon-name><tp:taxon-name-part taxon-name-part-type="genus">Atheta</tp:taxon-name-part> (<tp:taxon-name-part taxon-name-part-type="subgenus">Anepsiota</tp:taxon-name-part>)</tp:taxon-name> by <xref ref-type="bibr" rid="B9">Fenyes (1920</xref>: 203); as synonym of <tp:taxon-name><tp:taxon-name-part taxon-name-part-type="genus">Atheta</tp:taxon-name-part> (<tp:taxon-name-part taxon-name-part-type="subgenus">Liogluta</tp:taxon-name-part>)</tp:taxon-name>: <xref ref-type="bibr" rid="B2">Bernhauer and Scheerpeltz (1926</xref>: 656), <xref ref-type="bibr" rid="B23">Moore and Legner (1975</xref>: 350).</comment></tp:nomenclature-citation><tp:nomenclature-citation><tp:taxon-name><tp:taxon-name-part taxon-name-part-type="genus">Hypnota</tp:taxon-name-part>
                </tp:taxon-name><comment> Mulsant &amp; Rey, 1873: 591. Synonymized with <tp:taxon-name><tp:taxon-name-part taxon-name-part-type="genus">Atheta</tp:taxon-name-part> (<tp:taxon-name-part taxon-name-part-type="subgenus">Liogluta</tp:taxon-name-part>)</tp:taxon-name> by <xref ref-type="bibr" rid="B9">Fenyes (1920</xref>: 203); <xref ref-type="bibr" rid="B2">Bernhauer and Scheerpeltz (1926</xref>: 656); <xref ref-type="bibr" rid="B23">Moore and Legner (1975</xref>: 350).</comment></tp:nomenclature-citation><!--PageBreak--></tp:nomenclature-citation-list></tp:nomenclature><tp:treatment-sec sec-type="Diagnosis"><title>Diagnosis.</title><p>Body length ranging from 2.8–5.4 mm, body narrowly subparallel (Figs <xref ref-type="fig" rid="F1">1</xref>, <xref ref-type="fig" rid="F2">8</xref>, <xref ref-type="fig" rid="F3">16</xref>, <xref ref-type="fig" rid="F4">23</xref>, <xref ref-type="fig" rid="F5">30</xref>, <xref ref-type="fig" rid="F6">35</xref>, <xref ref-type="fig" rid="F7">44</xref>, <xref ref-type="fig" rid="F8">50</xref>, <xref ref-type="fig" rid="F9">58</xref>, <xref ref-type="fig" rid="F10">65</xref>, <xref ref-type="fig" rid="F11">72</xref>, <xref ref-type="fig" rid="F12">79</xref>, <xref ref-type="fig" rid="F13">86</xref>, <xref ref-type="fig" rid="F14">90</xref>), moderately flattened; elytra and abdomen wider than head and pronotum; uniformly dark brown or reddish-brown with head and posterior abdomen dark brown to almost black; integument of forebody with strong meshed microsculpture; surface of elytra often granulose (Figs <xref ref-type="fig" rid="F8">50</xref>, <xref ref-type="fig" rid="F8">51</xref>); head with incomplete postocular carinae, postocular region of head long and in most species longer than diameter of eye; glossae split into two lobes; antennae long with articles VI-X subquadrate, slightly transverse or rarely slightly elongate; pronotum with hypomera fully visible in lateral view; pubescence of pronotum directed posteriad on midline of disc and posterolaterad to laterad on sides; mesocoxae narrowly separated, metasternal process short and acute; legs long, three basal articles of metatarsi highly elongate in most species; tarsal formula 5-5-5. <bold>Male.</bold> Apical margin of male tergite VIII often with broad, variably-shaped rectangular projection, with edge entire or bearing crenulation or variably shaped structures, with two lateral teeth and sometimes with additional median tooth; integument of disc often with broadly distributed asperate punctation near apex (Figs <xref ref-type="fig" rid="F1">3</xref>, <xref ref-type="fig" rid="F2">11</xref>, <xref ref-type="fig" rid="F3">18</xref>, <xref ref-type="fig" rid="F4">25</xref>, <xref ref-type="fig" rid="F6">38</xref>, <xref ref-type="fig" rid="F7">46</xref>, <xref ref-type="fig" rid="F8">53</xref>, <xref ref-type="fig" rid="F9">60</xref>, <xref ref-type="fig" rid="F10">67</xref>, <xref ref-type="fig" rid="F11">74</xref>, <xref ref-type="fig" rid="F12">81</xref>, <xref ref-type="fig" rid="F13">88</xref>, <xref ref-type="fig" rid="F14">92</xref>); median lobe of aedeagus simple with apical part variably shaped in lateral view (Figs <xref ref-type="fig" rid="F1">2</xref>, <xref ref-type="fig" rid="F2">9</xref>, <xref ref-type="fig" rid="F3">17</xref>, <xref ref-type="fig" rid="F4">24</xref>, <xref ref-type="fig" rid="F6">36</xref>, <xref ref-type="fig" rid="F7">45</xref>, <xref ref-type="fig" rid="F8">52</xref>, <xref ref-type="fig" rid="F9">59</xref>, <xref ref-type="fig" rid="F10">66</xref>, <xref ref-type="fig" rid="F11">73</xref>, <xref ref-type="fig" rid="F12">80</xref>, <xref ref-type="fig" rid="F13">87</xref>, <xref ref-type="fig" rid="F14">91</xref>). <bold>Female.</bold> Spermatheca with capsule narrowly club-shaped or tubular, with apical invagination moderate to deep, stem long, sinuate, looped or twisted posteriorly (Figs <xref ref-type="fig" rid="F1">7</xref>, <xref ref-type="fig" rid="F2">15</xref>, <xref ref-type="fig" rid="F3">22</xref>, <xref ref-type="fig" rid="F4">29</xref>, <xref ref-type="fig" rid="F5">34</xref>, <xref ref-type="fig" rid="F6">42</xref>, <xref ref-type="fig" rid="F6">43</xref>, <xref ref-type="fig" rid="F8">57</xref>, <xref ref-type="fig" rid="F9">64</xref>, <xref ref-type="fig" rid="F10">71</xref>, <xref ref-type="fig" rid="F11">78</xref>, <xref ref-type="fig" rid="F12">85</xref>, <xref ref-type="fig" rid="F14">96</xref>); sternite VIII with apical margin rounded or medially emarginate, antecostal suture arcuate, or slightly to distinctly sinuate (Figs <xref ref-type="fig" rid="F1">6</xref>, <xref ref-type="fig" rid="F2">14</xref>, <xref ref-type="fig" rid="F3">21</xref>, <xref ref-type="fig" rid="F4">28</xref>, <xref ref-type="fig" rid="F5">33</xref>, <xref ref-type="fig" rid="F6">41</xref>, <xref ref-type="fig" rid="F7">49</xref>, <xref ref-type="fig" rid="F8">56</xref>, <xref ref-type="fig" rid="F9">63</xref>, <xref ref-type="fig" rid="F10">70</xref>, <xref ref-type="fig" rid="F11">77</xref>, <xref ref-type="fig" rid="F12">84</xref>, <xref ref-type="fig" rid="F13">89</xref>, <xref ref-type="fig" rid="F14">95</xref>).</p><fig id="F1" position="float" orientation="portrait"><label>Figures 1–7.</label><caption><p>
          <italic><tp:taxon-name><tp:taxon-name-part taxon-name-part-type="genus">Liogluta</tp:taxon-name-part> <tp:taxon-name-part taxon-name-part-type="species">terminalis</tp:taxon-name-part></tp:taxon-name></italic> (Casey): <bold>1</bold> habitus in dorsal view <bold>2</bold> median lobe of aedeagus in lateral view <bold>3</bold> male tergite VIII <bold>4</bold> male sternite VIII <bold>5</bold> female tergite VIII <bold>6</bold> female sternite VIII <bold>7</bold> spermatheca. Scale bar of habitus = 1 mm, remaining scale bars = 0.2 mm.</p></caption><graphic xmlns:xlink="http://www.w3.org/1999/xlink" xlink:href="zookeys-573-217-g001.jpg" position="float" orientation="portrait" xlink:type="simple" id="oo_82653.jpg"/></fig><fig id="F2" position="float" orientation="portrait"><label>Figures 8–15.</label><caption><p>
          <italic><tp:taxon-name><tp:taxon-name-part taxon-name-part-type="genus">Liogluta</tp:taxon-name-part> <tp:taxon-name-part taxon-name-part-type="species">trapezicollis</tp:taxon-name-part></tp:taxon-name></italic> Lohse: <bold>8</bold> habitus in dorsal view <bold>9</bold>, <bold>10</bold> median lobe of aedeagus in lateral view <bold>11</bold> male tergite VIII <bold>12</bold> male sternite VIII <bold>13</bold> female tergite VIII <bold>14</bold> female sternite VIII <bold>15</bold> spermatheca. Scale bar of habitus = 1 mm, remaining scale bars = 0.2 mm.</p></caption><graphic xmlns:xlink="http://www.w3.org/1999/xlink" xlink:href="zookeys-573-217-g002.jpg" position="float" orientation="portrait" xlink:type="simple" id="oo_82654.jpg"/></fig><fig id="F3" position="float" orientation="portrait"><label>Figures 16–22.</label><caption><p>
          <italic><tp:taxon-name><tp:taxon-name-part taxon-name-part-type="genus">Liogluta</tp:taxon-name-part> <tp:taxon-name-part taxon-name-part-type="species">quadricollis</tp:taxon-name-part></tp:taxon-name></italic> (Casey): <bold>16</bold> habitus in dorsal view <bold>17</bold> median lobe of aedeagus in lateral view <bold>18</bold> male tergite VIII <bold>19</bold> male sternite VIII [16–19 based on male from <abbrev xmlns:xlink="http://www.w3.org/1999/xlink" xlink:title="British Columbia" xlink:type="simple">BC</abbrev>] <bold>20</bold> female tergite VIII <bold>21</bold> female sternite VIII <bold>22</bold> spermatheca (19–22 based on female holotype). Scale bar of habitus = 1 mm, remaining scale bars = 0.2 mm.</p></caption><graphic xmlns:xlink="http://www.w3.org/1999/xlink" xlink:href="zookeys-573-217-g003.jpg" position="float" orientation="portrait" xlink:type="simple" id="oo_82655.jpg"/></fig><fig id="F4" position="float" orientation="portrait"><label>Figures 23–29.</label><caption><p>
          <italic><tp:taxon-name><tp:taxon-name-part taxon-name-part-type="genus">Liogluta</tp:taxon-name-part> <tp:taxon-name-part taxon-name-part-type="species">wickhami</tp:taxon-name-part></tp:taxon-name></italic> (Casey): <bold>23</bold> habitus in dorsal view <bold>24</bold> median lobe of aedeagus in lateral view <bold>25</bold> male tergite VIII <bold>26</bold> male sternite VIII <bold>27</bold> female tergite VIII <bold>28</bold> female sternite VIII <bold>29</bold> spermatheca [<bold>23</bold>, <bold>27–29</bold> based on female holotype]. Scale bar of habitus = 1 mm, remaining scale bars = 0.2 mm.</p></caption><graphic xmlns:xlink="http://www.w3.org/1999/xlink" xlink:href="zookeys-573-217-g004.jpg" position="float" orientation="portrait" xlink:type="simple" id="oo_82656.jpg"/></fig><fig id="F5" position="float" orientation="portrait"><label>Figures 30–34.</label><caption><p>
          <italic><tp:taxon-name><tp:taxon-name-part taxon-name-part-type="genus">Liogluta</tp:taxon-name-part> <tp:taxon-name-part taxon-name-part-type="species">vasta</tp:taxon-name-part></tp:taxon-name></italic> (Mäklin): <bold>30</bold> habitus in dorsal view <bold>31</bold> female pygidium (terminal segments) <bold>32</bold> female tergite VIII <bold>33</bold> female sternite VIII (30–33 based on female holotype) <bold>34</bold> spermatheca (based on <abbrev xmlns:xlink="http://www.w3.org/1999/xlink" xlink:title="Yukon Territory" xlink:type="simple">YT</abbrev> specimen after Lohse and Smetana 1895). Scale bar of habitus = 1 mm, remaining scale bars = 0.2 mm.</p></caption><graphic xmlns:xlink="http://www.w3.org/1999/xlink" xlink:href="zookeys-573-217-g005.jpg" position="float" orientation="portrait" xlink:type="simple" id="oo_82657.jpg"/></fig><fig id="F6" position="float" orientation="portrait"><label>Figures 35–43.</label><caption><p>
          <italic><tp:taxon-name><tp:taxon-name-part taxon-name-part-type="genus">Liogluta</tp:taxon-name-part> <tp:taxon-name-part taxon-name-part-type="species">nigropolita</tp:taxon-name-part></tp:taxon-name></italic> (Bernhauer): <bold>35</bold> habitus in dorsal view <bold>36</bold> median lobe of aedeagus in lateral view <bold>37</bold> median lobe of aedeagus in dorsal view (36, 37 after <xref ref-type="bibr" rid="B19">Lohse et al. 1990</xref>) <bold>38</bold> male tergite VIII <bold>39</bold> male sternite VIII <bold>40</bold> female tergite VIII <bold>41</bold> female sternite VIII <bold>42, 43</bold> spermatheca (43 after <xref ref-type="bibr" rid="B19">Lohse et al. 1990</xref>). Scale bar of habitus = 1 mm, remaining scale bars = 0.2 mm.</p></caption><graphic xmlns:xlink="http://www.w3.org/1999/xlink" xlink:href="zookeys-573-217-g006.jpg" position="float" orientation="portrait" xlink:type="simple" id="oo_82658.jpg"/></fig><fig id="F7" position="float" orientation="portrait"><label>Figures 44–49.</label><caption><p>
          <italic><tp:taxon-name><tp:taxon-name-part taxon-name-part-type="genus">Liogluta</tp:taxon-name-part> <tp:taxon-name-part taxon-name-part-type="species">nitens</tp:taxon-name-part></tp:taxon-name></italic> (Mäklin): <bold>44</bold> habitus in dorsal view (morphotype with broad and long elytra) <bold>45</bold> median lobe of aedeagus in lateral view <bold>46</bold> male tergite VIII <bold>47</bold> male sternite VIII <bold>48</bold> female tergite VIII <bold>49</bold> female sternite VIII. Scale bar of habitus = 1 mm, remaining scale bars = 0.2 mm.</p></caption><graphic xmlns:xlink="http://www.w3.org/1999/xlink" xlink:href="zookeys-573-217-g007.jpg" position="float" orientation="portrait" xlink:type="simple" id="oo_82659.jpg"/></fig><fig id="F8" position="float" orientation="portrait"><label>Figures 50–57.</label><caption><p>
          <italic><tp:taxon-name><tp:taxon-name-part taxon-name-part-type="genus">Liogluta</tp:taxon-name-part> <tp:taxon-name-part taxon-name-part-type="species">granulosa</tp:taxon-name-part></tp:taxon-name></italic> Lohse: <bold>50</bold> habitus in dorsal view <bold>51</bold> elytron <bold>52</bold> median lobe of aedeagus in lateral view <bold>53</bold> male tergite VIII <bold>54</bold> male sternite VIII [50–54 based on male holotype] <bold>55</bold> female tergite VIII <bold>56</bold> female sternite VIII <bold>57</bold> spermatheca [<bold>55–57</bold> based on female from <abbrev xmlns:xlink="http://www.w3.org/1999/xlink" xlink:title="Yukon Territory" xlink:type="simple">YT</abbrev>]. Scale bar of habitus = 1 mm, remaining scale bars = 0.2 mm.</p></caption><graphic xmlns:xlink="http://www.w3.org/1999/xlink" xlink:href="zookeys-573-217-g008.jpg" position="float" orientation="portrait" xlink:type="simple" id="oo_82660.jpg"/></fig><fig id="F9" position="float" orientation="portrait"><label>Figures 58–64.</label><caption><p>
          <italic><tp:taxon-name><tp:taxon-name-part taxon-name-part-type="genus">Liogluta</tp:taxon-name-part> <tp:taxon-name-part taxon-name-part-type="species">microgranulosa</tp:taxon-name-part></tp:taxon-name></italic> Klimaszewski &amp; Webster, sp. n.: <bold>58</bold> habitus in dorsal view <bold>59</bold> median lobe of aedeagus in lateral view <bold>60</bold> male tergite VIII <bold>61</bold> male sternite VIII <bold>62</bold> female tergite VIII <bold>63</bold> female sternite VIII <bold>64</bold> spermatheca (<bold>58–64</bold> based on type specimens). Scale bar of habitus = 1 mm, remaining scale bars = 0.2 mm.</p></caption><graphic xmlns:xlink="http://www.w3.org/1999/xlink" xlink:href="zookeys-573-217-g009.jpg" position="float" orientation="portrait" xlink:type="simple" id="oo_82661.jpg"/></fig><fig id="F10" position="float" orientation="portrait"><label>Figures 65–71.</label><caption><p>
          <italic><tp:taxon-name><tp:taxon-name-part taxon-name-part-type="genus">Liogluta</tp:taxon-name-part> <tp:taxon-name-part taxon-name-part-type="species">castoris</tp:taxon-name-part></tp:taxon-name></italic> Klimaszewski &amp; Webster, sp. n.: <bold>65</bold> habitus in dorsal view <bold>66</bold> median lobe of aedeagus in lateral view <bold>67</bold> male tergite VIII <bold>68</bold> male sternite VIII <bold>69</bold> female tergite VIII <bold>70</bold> female sternite VIII <bold>71</bold> spermatheca (<bold>65–71</bold> based on type specimens). Scale bar of habitus = 1 mm, remaining scale bars = 0.2 mm.</p></caption><graphic xmlns:xlink="http://www.w3.org/1999/xlink" xlink:href="zookeys-573-217-g010.jpg" position="float" orientation="portrait" xlink:type="simple" id="oo_82662.jpg"/></fig><fig id="F11" position="float" orientation="portrait"><label>Figures 72–78.</label><caption><p>
          <italic><tp:taxon-name><tp:taxon-name-part taxon-name-part-type="genus">Liogluta</tp:taxon-name-part> <tp:taxon-name-part taxon-name-part-type="species">pseudocastoris</tp:taxon-name-part></tp:taxon-name></italic> Klimaszewski &amp; Webster, sp. n.: <bold>72</bold> habitus in dorsal view <bold>73</bold> median lobe of aedeagus in lateral view <bold>74</bold> male tergite VIII <bold>75</bold> male sternite VIII <bold>76</bold> female tergite VIII <bold>77</bold> female sternite VIII <bold>78</bold> spermatheca (<bold>72–78</bold> based on type specimens). Scale bar of habitus = 1 mm, remaining scale bars = 0.2 mm.</p></caption><graphic xmlns:xlink="http://www.w3.org/1999/xlink" xlink:href="zookeys-573-217-g011.jpg" position="float" orientation="portrait" xlink:type="simple" id="oo_82663.jpg"/></fig><fig id="F12" position="float" orientation="portrait"><label>Figures 79–85.</label><caption><p>
          <italic><tp:taxon-name><tp:taxon-name-part taxon-name-part-type="genus">Liogluta</tp:taxon-name-part> <tp:taxon-name-part taxon-name-part-type="species">intermedia</tp:taxon-name-part></tp:taxon-name></italic> Klimaszewski &amp; Langor: <bold>79</bold> habitus in dorsal view <bold>80</bold> median lobe of aedeagus in lateral view <bold>81</bold> male tergite VIII, <bold>82</bold> male sternite VIII <bold>83</bold> female tergite VIII <bold>84</bold> female sternite VIII <bold>85</bold> spermatheca. Scale bar of habitus = 1 mm, remaining scale bars = 0.2 mm.</p></caption><graphic xmlns:xlink="http://www.w3.org/1999/xlink" xlink:href="zookeys-573-217-g012.jpg" position="float" orientation="portrait" xlink:type="simple" id="oo_82664.jpg"/></fig><fig id="F13" position="float" orientation="portrait"><label>Figures 86–89.</label><caption><p>
          <italic><tp:taxon-name><tp:taxon-name-part taxon-name-part-type="genus">Liogluta</tp:taxon-name-part> <tp:taxon-name-part taxon-name-part-type="species">atriventris</tp:taxon-name-part></tp:taxon-name></italic> (Casey): <bold>86</bold> habitus in dorsal view <bold>87</bold> median lobe of aedeagus in lateral view <bold>88</bold> male tergite VIII <bold>89</bold> male sternite VIII (<bold>86–89</bold> based on male lectotype). Female unknown. Scale bar of habitus = 1 mm, remaining scale bars = 0.2 mm.</p></caption><graphic xmlns:xlink="http://www.w3.org/1999/xlink" xlink:href="zookeys-573-217-g013.jpg" position="float" orientation="portrait" xlink:type="simple" id="oo_82665.jpg"/></fig><fig id="F14" position="float" orientation="portrait"><label>Figures 90–96.</label><caption><p>
          <italic><tp:taxon-name><tp:taxon-name-part taxon-name-part-type="genus">Liogluta</tp:taxon-name-part> <tp:taxon-name-part taxon-name-part-type="species">gigantea</tp:taxon-name-part></tp:taxon-name></italic> Klimaszewski &amp; Langor: <bold>90</bold> habitus in dorsal view <bold>91</bold> median lobe of aedeagus in lateral view <bold>92</bold> male tergite VIII <bold>93</bold> male sternite VIII <bold>94</bold> female tergite VIII <bold>95</bold> female sternite VIII <bold>96</bold> spermatheca (<bold>90</bold>, <bold>94–96</bold> based on holotype, <bold>91–93</bold> based on male from Ontario). Scale bar of habitus = 1 mm, remaining scale bars = 0.2 mm.</p></caption><graphic xmlns:xlink="http://www.w3.org/1999/xlink" xlink:href="zookeys-573-217-g014.jpg" position="float" orientation="portrait" xlink:type="simple" id="oo_82666.jpg"/></fig></tp:treatment-sec><tp:treatment-sec sec-type="Distribution"><title>Distribution.</title><p>The genus is holarctic in distribution (<xref ref-type="bibr" rid="B27">Smetana 2004</xref>). <xref ref-type="bibr" rid="B26">Seevers (1978)</xref> mentioned a few species from Africa and Jamaica but these records need verification.</p></tp:treatment-sec><tp:treatment-sec sec-type="Key to Canadian and Alaskan species of Liogluta"><title>Key to Canadian and Alaskan species of <italic><tp:taxon-name><tp:taxon-name-part taxon-name-part-type="genus">Liogluta</tp:taxon-name-part></tp:taxon-name></italic></title><table-wrap content-type="key" position="anchor" orientation="portrait"><table id="TID0E4FAE" rules="all"><tbody><tr><td rowspan="1" colspan="1">1</td><td rowspan="1" colspan="1">Eyes small, each shorter than postocular region of head in dorsal view (Figs <xref ref-type="fig" rid="F1">1</xref>, <xref ref-type="fig" rid="F2">8</xref>, <xref ref-type="fig" rid="F3">16</xref>, <xref ref-type="fig" rid="F4">23</xref>, <xref ref-type="fig" rid="F5">30</xref>)</td><td rowspan="1" colspan="1">
                      <bold>2</bold>
                    </td></tr><tr><td rowspan="1" colspan="1">–</td><td rowspan="1" colspan="1">Eyes large, each subequal in length to postocular region of head in dorsal view (Figs <xref ref-type="fig" rid="F6">35</xref>, <xref ref-type="fig" rid="F7">44</xref>, <xref ref-type="fig" rid="F8">50</xref>, <xref ref-type="fig" rid="F9">58</xref>, <xref ref-type="fig" rid="F10">65</xref>, <xref ref-type="fig" rid="F11">72</xref>, <xref ref-type="fig" rid="F12">79</xref>, <xref ref-type="fig" rid="F13">86</xref>, <xref ref-type="fig" rid="F14">90</xref>)</td><td rowspan="1" colspan="1">
                      <bold>6</bold>
                    </td></tr><tr><td rowspan="1" colspan="1">2</td><td rowspan="1" colspan="1">Antennae enlarged (Fig. <xref ref-type="fig" rid="F3">16</xref>)</td><td rowspan="1" colspan="1">
                      <bold><italic><tp:taxon-name><tp:taxon-name-part taxon-name-part-type="genus">Liogluta</tp:taxon-name-part> <tp:taxon-name-part taxon-name-part-type="species">quadricollis</tp:taxon-name-part></tp:taxon-name></italic> (Casey)</bold>
                    </td></tr><tr><td rowspan="1" colspan="1">–</td><td rowspan="1" colspan="1">Antennae normally developed and not enlarged (Figs <xref ref-type="fig" rid="F1">1</xref>, <xref ref-type="fig" rid="F2">8</xref>, <xref ref-type="fig" rid="F4">23</xref>, <xref ref-type="fig" rid="F5">30</xref>)</td><td rowspan="1" colspan="1">
                      <bold>3</bold>
                    </td></tr><tr><td rowspan="1" colspan="1">3</td><td rowspan="1" colspan="1">Body more-or-less uniformly reddish- to yellowish-brown (Fig. <xref ref-type="fig" rid="F1">1</xref>)</td><td rowspan="1" colspan="1">
                      <bold><italic><tp:taxon-name><tp:taxon-name-part taxon-name-part-type="genus">Liogluta</tp:taxon-name-part> <tp:taxon-name-part taxon-name-part-type="species">terminalis</tp:taxon-name-part></tp:taxon-name></italic> (Casey)</bold>
                    </td></tr><tr><td rowspan="1" colspan="1">–</td><td rowspan="1" colspan="1">Body brown to dark brown with paler pronotum and elytra, or reddish-yellow with brown head, antennae and abdomen (Figs <xref ref-type="fig" rid="F2">8</xref>, <xref ref-type="fig" rid="F4">23</xref>, <xref ref-type="fig" rid="F5">30</xref>)</td><td rowspan="1" colspan="1">
                      <bold>4</bold>
                    </td></tr><tr><td rowspan="1" colspan="1">4</td><td rowspan="1" colspan="1">Body narrow (Fig. <xref ref-type="fig" rid="F2">8</xref>); abdomen subparallel, distinctly narrower at base than elytra (Fig. <xref ref-type="fig" rid="F2">8</xref>); male tergite VIII truncate apically, with two large lateral teeth and apical margin denticulate (Fig. <xref ref-type="fig" rid="F2">11</xref>); bulbus moderately large, tubus long with apical part moderately broad (Figs <xref ref-type="fig" rid="F2">9</xref>, <xref ref-type="fig" rid="F2">10</xref>); spermatheca with broad capsule, <!--PageBreak-->with apical invagination small and shallow, stem sinuate with moderately long posterior loop (Fig. <xref ref-type="fig" rid="F2">15</xref>)</td><td rowspan="1" colspan="1">
                      <bold><italic><tp:taxon-name><tp:taxon-name-part taxon-name-part-type="genus">Liogluta</tp:taxon-name-part> <tp:taxon-name-part taxon-name-part-type="species">trapezicollis</tp:taxon-name-part></tp:taxon-name></italic> Lohse</bold>
                    </td></tr><tr><td rowspan="1" colspan="1">–</td><td rowspan="1" colspan="1">Body broad (Figs <xref ref-type="fig" rid="F4">23</xref>, <xref ref-type="fig" rid="F5">30</xref>); abdomen arcuate laterally and broadest at middle of its length; genital structures shaped differently (Figs <xref ref-type="fig" rid="F4">24</xref>, <xref ref-type="fig" rid="F4">29</xref>, <xref ref-type="fig" rid="F5">34</xref>)</td><td rowspan="1" colspan="1">
                      <bold>5</bold>
                    </td></tr><tr><td rowspan="1" colspan="1">5</td><td rowspan="1" colspan="1">Pronotum about evenly arcuate laterally (Fig. <xref ref-type="fig" rid="F4">23</xref>); male tergite VIII truncate apically, with two small lateral teeth and apical margin slightly crenulate (Fig. <xref ref-type="fig" rid="F4">25</xref>); spermatheca with capsule narrow and apical invagination deep, stem sinuate with long posterior loop (Fig. <xref ref-type="fig" rid="F4">29</xref>)</td><td rowspan="1" colspan="1">
                      <bold><italic><tp:taxon-name><tp:taxon-name-part taxon-name-part-type="genus">Liogluta</tp:taxon-name-part> <tp:taxon-name-part taxon-name-part-type="species">wickhami</tp:taxon-name-part></tp:taxon-name></italic> (Casey)</bold>
                    </td></tr><tr><td rowspan="1" colspan="1">–</td><td rowspan="1" colspan="1">Pronotum trapezoidal in shape, narrowest at base and broadest in apical third (Fig. <xref ref-type="fig" rid="F5">30</xref>); male unknown; spermatheca with broad capsule, with apical invagination small and shallow, stem sinuate with moderately long posterior loop (Fig. <xref ref-type="fig" rid="F5">34</xref>)</td><td rowspan="1" colspan="1">
                      <bold><italic><tp:taxon-name><tp:taxon-name-part taxon-name-part-type="genus">Liogluta</tp:taxon-name-part> <tp:taxon-name-part taxon-name-part-type="species">vasta</tp:taxon-name-part></tp:taxon-name></italic> (Mäklin)</bold>
                    </td></tr><tr><td rowspan="1" colspan="1">6</td><td rowspan="1" colspan="1">Elytra broad, about 25% wider than maximum width of pronotum (Figs <xref ref-type="fig" rid="F6">35</xref>, <xref ref-type="fig" rid="F7">44</xref>, <xref ref-type="fig" rid="F14">90</xref>), integument moderately to highly glossy; male tergite VIII truncate apically and without distinct lateral teeth, not or moderately produced apically (Figs <xref ref-type="fig" rid="F6">38</xref>, <xref ref-type="fig" rid="F7">46</xref>, <xref ref-type="fig" rid="F14">92</xref>)</td><td rowspan="1" colspan="1">
                      <bold>7</bold>
                    </td></tr><tr><td rowspan="1" colspan="1">–</td><td rowspan="1" colspan="1">Elytra narrow, at most 20% wider than maximum width of pronotum (Figs <xref ref-type="fig" rid="F8">50</xref>, <xref ref-type="fig" rid="F9">58</xref>, <xref ref-type="fig" rid="F10">65</xref>, <xref ref-type="fig" rid="F11">72</xref>, <xref ref-type="fig" rid="F12">79</xref>, <xref ref-type="fig" rid="F13">86</xref>); integument moderately glossy in most species; male tergite VIII usually with well-defined lateral teeth, and with or without crenulation on apical margin (Figs <xref ref-type="fig" rid="F8">53</xref>, <xref ref-type="fig" rid="F9">60</xref>, <xref ref-type="fig" rid="F10">67</xref>, <xref ref-type="fig" rid="F11">74</xref>, <xref ref-type="fig" rid="F12">81</xref>, <xref ref-type="fig" rid="F13">88</xref>)</td><td rowspan="1" colspan="1">
                      <bold>9</bold>
                    </td></tr><tr><td rowspan="1" colspan="1">7</td><td rowspan="1" colspan="1">Body moderately glossy (Fig. <xref ref-type="fig" rid="F14">90</xref>); antennal articles VI-X subquadrate to slightly elongate (Fig. <xref ref-type="fig" rid="F14">90</xref>); terminalia and genitalia as illustrated (Figs <xref ref-type="fig" rid="F14">91–96</xref>)</td><td rowspan="1" colspan="1">
                      <bold><italic><tp:taxon-name><tp:taxon-name-part taxon-name-part-type="genus">Liogluta</tp:taxon-name-part> <tp:taxon-name-part taxon-name-part-type="species">gigantea</tp:taxon-name-part></tp:taxon-name></italic> Klimaszewski &amp; Langor</bold>
                    </td></tr><tr><td rowspan="1" colspan="1">–</td><td rowspan="1" colspan="1">Body highly glossy (Figs <xref ref-type="fig" rid="F6">35</xref>, <xref ref-type="fig" rid="F7">44</xref>); antennal articles VI-X slightly to distinctly transverse (Figs <xref ref-type="fig" rid="F6">35</xref>, <xref ref-type="fig" rid="F7">44</xref>); terminalia and genitalia shaped differently (Figs <xref ref-type="fig" rid="F6">36–43</xref>, <xref ref-type="fig" rid="F7">45–49</xref>)</td><td rowspan="1" colspan="1">
                      <bold>8</bold>
                    </td></tr><tr><td rowspan="1" colspan="1">8</td><td rowspan="1" colspan="1">Antennal articles VI-X subquadrate to slightly transverse (Fig. <xref ref-type="fig" rid="F6">35</xref>); body usually uniformly dark brown to black (Fig. <xref ref-type="fig" rid="F6">35</xref>); male tergite VIII truncate and not produced apically (Fig. <xref ref-type="fig" rid="F6">38</xref>); remaining terminalia, median lobe of aedeagus, and spermatheca as illustrated (Figs <xref ref-type="fig" rid="F6">36</xref>, <xref ref-type="fig" rid="F6">37</xref>, <xref ref-type="fig" rid="F6">39–43</xref>)</td><td rowspan="1" colspan="1">
                      <bold><italic><tp:taxon-name><tp:taxon-name-part taxon-name-part-type="genus">Liogluta</tp:taxon-name-part> <tp:taxon-name-part taxon-name-part-type="species">nigropolita</tp:taxon-name-part></tp:taxon-name></italic> (Bernhauer)</bold>
                    </td></tr><tr><td rowspan="1" colspan="1">–</td><td rowspan="1" colspan="1">Antennal articles VI-X distinctly transverse (Fig. <xref ref-type="fig" rid="F7">44</xref>); body dark brown to black with brownish elytra (Fig. <xref ref-type="fig" rid="F7">44</xref>); male tergite VIII truncate and produced apically (Fig. <xref ref-type="fig" rid="F7">46</xref>); median love of aedeagus and remaining terminalia as illustrated (Figs <xref ref-type="fig" rid="F7">45–49</xref>)</td><td rowspan="1" colspan="1">
                      <bold><italic><tp:taxon-name><tp:taxon-name-part taxon-name-part-type="genus">Liogluta</tp:taxon-name-part> <tp:taxon-name-part taxon-name-part-type="species">nitens</tp:taxon-name-part></tp:taxon-name></italic> (M</bold>ӓ<bold>klin)</bold></td></tr><tr><td rowspan="1" colspan="1">9</td><td rowspan="1" colspan="1">Punctures on pronotum and elytra sparse, distance between punctures greater than diameter of a puncture (Fig. <xref ref-type="fig" rid="F8">50</xref>); surface of disc strongly granulose (Figs <xref ref-type="fig" rid="F8">50</xref>, <xref ref-type="fig" rid="F8">51</xref>); male tergite VIII broadly triangularly produced apically and obtusely angular medially (Fig. <xref ref-type="fig" rid="F8">53</xref>); remaining terminalia and genitalia as illustrated (Figs <xref ref-type="fig" rid="F8">52</xref>, <xref ref-type="fig" rid="F8">54–57</xref>)</td><td rowspan="1" colspan="1">
                      <bold><italic><tp:taxon-name><tp:taxon-name-part taxon-name-part-type="genus">Liogluta</tp:taxon-name-part> <tp:taxon-name-part taxon-name-part-type="species">granulosa</tp:taxon-name-part></tp:taxon-name></italic> Lohse</bold>
                    </td></tr><tr><td rowspan="1" colspan="1">–</td><td rowspan="1" colspan="1">Punctures on pronotum and elytra dense, distance between punctures about equal to diameter of a puncture (Figs <xref ref-type="fig" rid="F9">58</xref>, <xref ref-type="fig" rid="F10">65</xref>, <xref ref-type="fig" rid="F11">72</xref>, <xref ref-type="fig" rid="F12">79</xref>, <xref ref-type="fig" rid="F13">86</xref>); surface of disc <!--PageBreak-->slightly granulose; male tergite VIII truncate apically (Figs <xref ref-type="fig" rid="F9">60</xref>, <xref ref-type="fig" rid="F10">67</xref>, <xref ref-type="fig" rid="F11">74</xref>, <xref ref-type="fig" rid="F12">81</xref>, <xref ref-type="fig" rid="F13">88</xref>)</td><td rowspan="1" colspan="1">
                      <bold>10</bold>
                    </td></tr><tr><td rowspan="1" colspan="1">10</td><td rowspan="1" colspan="1">Body length 2.8 mm; pronotum with microsculpture weakly defined (Fig. <xref ref-type="fig" rid="F13">86</xref>); elytra slightly longer than pronotum (Fig. <xref ref-type="fig" rid="F13">86</xref>); male tergite VIII truncate apically and evenly serrated, not angulate medially (Fig. <xref ref-type="fig" rid="F13">88</xref>); median lobe of aedeagus as illustrated (Figs <xref ref-type="fig" rid="F13">87</xref>); known only from British Columbia</td><td rowspan="1" colspan="1">
                      <bold><italic><tp:taxon-name><tp:taxon-name-part taxon-name-part-type="genus">Liogluta</tp:taxon-name-part> <tp:taxon-name-part taxon-name-part-type="species">atriventris</tp:taxon-name-part></tp:taxon-name></italic> (Casey)</bold>
                    </td></tr><tr><td rowspan="1" colspan="1">–</td><td rowspan="1" colspan="1">Body length 3.9–5.4 mm; pronotum with distinct microsculpture; elytra as long as pronotum or rarely slightly longer (Figs <xref ref-type="fig" rid="F9">58</xref>, <xref ref-type="fig" rid="F10">65</xref>, <xref ref-type="fig" rid="F11">72</xref>, <xref ref-type="fig" rid="F12">79</xref>); male tergite VIII truncate apically, crenulate or entire, and sometimes angulate medially (Figs <xref ref-type="fig" rid="F9">60</xref>, <xref ref-type="fig" rid="F10">67</xref>, <xref ref-type="fig" rid="F11">74</xref>, <xref ref-type="fig" rid="F12">81</xref>)</td><td rowspan="1" colspan="1">
                      <bold>11</bold>
                    </td></tr><tr><td rowspan="1" colspan="1">11</td><td rowspan="1" colspan="1">Antennal articles IV-XI yellowish to light brown (Fig. <xref ref-type="fig" rid="F12">79</xref>); pronotum one-sixth broader than long (Fig. <xref ref-type="fig" rid="F12">79</xref>); forebody reddish to reddish-yellow (Fig. <xref ref-type="fig" rid="F12">79</xref>); basal metatarsal article distinctly longer than following article (Fig. <xref ref-type="fig" rid="F12">79</xref>); male tergite VIII distinctly crenulate apically (Fig. <xref ref-type="fig" rid="F12">81</xref>); median lobe of aedeagus with apical part of tubus narrow and straight in lateral view (Fig. <xref ref-type="fig" rid="F12">80</xref>); female sternite VIII emarginate apically (Fig. <xref ref-type="fig" rid="F12">84</xref>); spermatheca as illustrated (Fig. <xref ref-type="fig" rid="F12">85</xref>)</td><td rowspan="1" colspan="1">
                      <bold><italic><tp:taxon-name><tp:taxon-name-part taxon-name-part-type="genus">Liogluta</tp:taxon-name-part> <tp:taxon-name-part taxon-name-part-type="species">intermedia</tp:taxon-name-part></tp:taxon-name></italic> Klimaszewski &amp; Langor</bold>
                    </td></tr><tr><td rowspan="1" colspan="1">–</td><td rowspan="1" colspan="1">Antennal articles IV-XI dark brown to black (Figs <xref ref-type="fig" rid="F9">58</xref>, <xref ref-type="fig" rid="F10">65</xref>, <xref ref-type="fig" rid="F11">72</xref>); pronotum usually one-fifth broader than long (Figs <xref ref-type="fig" rid="F9">58</xref>, <xref ref-type="fig" rid="F10">65</xref>, <xref ref-type="fig" rid="F11">72</xref>); forebody dark reddish-brown to almost black (Figs <xref ref-type="fig" rid="F9">58</xref>, <xref ref-type="fig" rid="F10">65</xref>, <xref ref-type="fig" rid="F11">72</xref>); basal metatarsus as long as or slightly longer than following article (Figs <xref ref-type="fig" rid="F9">58</xref>, <xref ref-type="fig" rid="F10">65</xref>, <xref ref-type="fig" rid="F11">72</xref>); male tergite VIII without or with slight crenulation (Figs <xref ref-type="fig" rid="F9">60</xref>, <xref ref-type="fig" rid="F10">67</xref>, <xref ref-type="fig" rid="F11">74</xref>); median lobe of aedeagus with apical part of tubus wide or narrow and arched ventrad in lateral view (Figs <xref ref-type="fig" rid="F9">59</xref>, <xref ref-type="fig" rid="F10">66</xref>, <xref ref-type="fig" rid="F11">73</xref>); female sternite VIII truncate or emarginate medially at apex (Figs <xref ref-type="fig" rid="F9">63</xref>, <xref ref-type="fig" rid="F10">70</xref>, <xref ref-type="fig" rid="F11">77</xref>); spermatheca as illustrated (Figs <xref ref-type="fig" rid="F9">64</xref>, <xref ref-type="fig" rid="F10">71</xref>, <xref ref-type="fig" rid="F11">78</xref>)</td><td rowspan="1" colspan="1">
                      <bold>12</bold>
                    </td></tr><tr><td rowspan="1" colspan="1">12</td><td rowspan="1" colspan="1">Pronotum and elytra dark reddish-brown, without apparent dark brown irregularly shaped spots (Fig. <xref ref-type="fig" rid="F10">65</xref>); male tergite VIII truncate apically with two lateral teeth (Fig. <xref ref-type="fig" rid="F10">67</xref>); median lobe of aedeagus with apical part of tubus broad in lateral view (Fig. <xref ref-type="fig" rid="F10">66</xref>); female sternite VIII with antecostal suture distinctly sinuate and subangulate medially (Fig. <xref ref-type="fig" rid="F10">70</xref>); spermatheca with very long stem (Fig. <xref ref-type="fig" rid="F10">71</xref>)</td><td rowspan="1" colspan="1">
                      <bold><italic><tp:taxon-name><tp:taxon-name-part taxon-name-part-type="genus">Liogluta</tp:taxon-name-part> <tp:taxon-name-part taxon-name-part-type="species">castoris</tp:taxon-name-part></tp:taxon-name></italic> Klimaszewski &amp; Webster, sp. n.</bold>
                    </td></tr><tr><td rowspan="1" colspan="1">–</td><td rowspan="1" colspan="1">Pronotum and elytra dark reddish-brown, mottled with dark brown or black irregularly shaped spots (Figs <xref ref-type="fig" rid="F9">58</xref>, <xref ref-type="fig" rid="F11">72</xref>); male tergite VIII truncate apically without or with three small apical teeth (Figs <xref ref-type="fig" rid="F9">60</xref>, <xref ref-type="fig" rid="F11">74</xref>); median lobe of aedeagus with apical part of tubus narrow in lateral view (Figs <xref ref-type="fig" rid="F9">59</xref>, <xref ref-type="fig" rid="F11">73</xref>); female sternite VIII with antecostal suture slightly sinuate (Figs <xref ref-type="fig" rid="F9">63</xref>, <xref ref-type="fig" rid="F11">77</xref>); spermatheca with moderately long stem (Figs <xref ref-type="fig" rid="F9">64</xref>, <xref ref-type="fig" rid="F11">78</xref>)</td><td rowspan="1" colspan="1">
                      <bold>13</bold>
                    </td></tr><tr><td rowspan="1" colspan="1">13</td><td rowspan="1" colspan="1">Pronotum distinctly transverse (Fig. <xref ref-type="fig" rid="F11">72</xref>); two basal antennal articles brown (Fig. <xref ref-type="fig" rid="F11">72</xref>); apical margin of male tergite VIII evenly rounded (Fig. <xref ref-type="fig" rid="F11">74</xref>); median lobe of aedeagus with apical part of tubus straight in lateral view (Fig. <xref ref-type="fig" rid="F11">73</xref>); female sternite VIII broadly rounded apically (Fig. <xref ref-type="fig" rid="F11">77</xref>); spermatheca as illustrated (Fig. <xref ref-type="fig" rid="F11">78</xref>)</td><td rowspan="1" colspan="1">
                      <bold><italic><tp:taxon-name><tp:taxon-name-part taxon-name-part-type="genus">Liogluta</tp:taxon-name-part> <tp:taxon-name-part taxon-name-part-type="species">pseudocastoris</tp:taxon-name-part></tp:taxon-name></italic> Klimaszewski &amp; Webster, sp. n.</bold>
                    </td></tr><!--PageBreak--><tr><td rowspan="1" colspan="1">–</td><td rowspan="1" colspan="1">Pronotum slightly transverse, appearing subquadrate (Fig. <xref ref-type="fig" rid="F9">58</xref>); two basal antennal articles reddish-brown (Fig. <xref ref-type="fig" rid="F9">58</xref>); apical margin of male tergite VIII with subrectangular broad projection with two lateral and one median teeth (Fig. <xref ref-type="fig" rid="F9">60</xref>); median lobe of aedeagus with apical part of tubus arched ventrad in lateral view (Fig. <xref ref-type="fig" rid="F9">59</xref>); female sternite VIII emarginate apically (Fig. <xref ref-type="fig" rid="F9">63</xref>); spermatheca as illustrated (Fig. <xref ref-type="fig" rid="F9">64</xref>)</td><td rowspan="1" colspan="1">
                      <bold><italic><tp:taxon-name><tp:taxon-name-part taxon-name-part-type="genus">Liogluta</tp:taxon-name-part> <tp:taxon-name-part taxon-name-part-type="species">microgranulosa</tp:taxon-name-part></tp:taxon-name></italic> Klimaszewski &amp; Webster, sp. n.</bold>
                    </td></tr></tbody></table></table-wrap></tp:treatment-sec><ref-list><ref id="B18"><mixed-citation xmlns:xlink="http://www.w3.org/1999/xlink" xlink:type="simple">
          <person-group><name name-style="western"><surname>Lohse</surname><given-names>GA</given-names></name></person-group> (<year>1974</year>) <chapter-title><tp:taxon-name><tp:taxon-name-part taxon-name-part-type="subfamily">Hypocyphtinae</tp:taxon-name-part></tp:taxon-name> und <tp:taxon-name><tp:taxon-name-part taxon-name-part-type="subfamily">Aleocharinae</tp:taxon-name-part></tp:taxon-name>.</chapter-title> [in part; pp. <fpage>7</fpage>–<lpage>72</lpage>, <fpage>221</fpage>–<lpage>292</lpage>] In: <person-group><name name-style="western"><surname>Freude</surname><given-names>H</given-names></name><name name-style="western"><surname>Harde</surname><given-names>KW</given-names></name><name name-style="western"><surname>Lohse</surname><given-names>GA</given-names></name></person-group> (<role>Eds</role>) <source>Die Käfer Mitteleuropas. Band 5. <tp:taxon-name><tp:taxon-name-part taxon-name-part-type="family">Staphylinidae</tp:taxon-name-part></tp:taxon-name> II</source>. <publisher-name>Goecke &amp; Evers</publisher-name>, <publisher-loc>Krefeld</publisher-loc>, <size units="page">381 pp</size>.</mixed-citation></ref><ref id="B19"><mixed-citation xmlns:xlink="http://www.w3.org/1999/xlink" xlink:type="simple">
          <person-group><name name-style="western"><surname>Lohse</surname><given-names>GA</given-names></name><name name-style="western"><surname>Klimaszewski</surname><given-names>J</given-names></name><name name-style="western"><surname>Smetana</surname><given-names>A</given-names></name></person-group> (<year>1990</year>) <article-title>Revision of Arctic <tp:taxon-name><tp:taxon-name-part taxon-name-part-type="subfamily">Aleocharinae</tp:taxon-name-part></tp:taxon-name> of North America (<tp:taxon-name><tp:taxon-name-part taxon-name-part-type="order">Coleoptera</tp:taxon-name-part></tp:taxon-name>: <tp:taxon-name><tp:taxon-name-part taxon-name-part-type="family">Staphylinidae</tp:taxon-name-part></tp:taxon-name>).</article-title> <source>The Coleopterists Bulletin</source> <volume>44</volume>: <fpage>121</fpage>–<lpage>202</lpage>.</mixed-citation></ref><ref id="B5"><mixed-citation xmlns:xlink="http://www.w3.org/1999/xlink" xlink:type="simple">
          <person-group><name name-style="western"><surname>Casey</surname><given-names>TL</given-names></name></person-group> (<year>1906</year>) <article-title>Observations on the staphylinid groups <tp:taxon-name><tp:taxon-name-part taxon-name-part-type="subfamily">Aleocharinae</tp:taxon-name-part></tp:taxon-name> and <tp:taxon-name><tp:taxon-name-part taxon-name-part-type="tribe">Xantholinini</tp:taxon-name-part></tp:taxon-name>, chiefly of America. Transactions of the Academy of Science of St.</article-title> <source>Louis</source> <volume>16</volume>: <fpage>125</fpage>–<lpage>434</lpage>.</mixed-citation></ref><ref id="B6"><mixed-citation xmlns:xlink="http://www.w3.org/1999/xlink" xlink:type="simple">
          <person-group><name name-style="western"><surname>Casey</surname><given-names>TL</given-names></name></person-group> (<year>1910</year>) <article-title>New species of the staphylinid tribe <tp:taxon-name><tp:taxon-name-part taxon-name-part-type="tribe">Myrmedoniini</tp:taxon-name-part></tp:taxon-name>.</article-title> In: <source>Memoirs on the <tp:taxon-name><tp:taxon-name-part taxon-name-part-type="order">Coleoptera</tp:taxon-name-part></tp:taxon-name></source>. <volume>I</volume>. <publisher-name>New Era Printing Co.</publisher-name>, <publisher-loc>Lancaster, Pennsylvania</publisher-loc>, <fpage>1</fpage>–<lpage>183</lpage>. doi: <ext-link xlink:type="simple" ext-link-type="doi" xlink:href="10.5962/bhl.title.1159">10.5962/bhl.title.1159</ext-link></mixed-citation></ref><ref id="B9"><mixed-citation xmlns:xlink="http://www.w3.org/1999/xlink" xlink:type="simple">
          <person-group><name name-style="western"><surname>Fenyes</surname><given-names>A</given-names></name></person-group> (<year>1920</year>) <chapter-title>173B fascicule. <tp:taxon-name><tp:taxon-name-part taxon-name-part-type="order">Coleoptera</tp:taxon-name-part></tp:taxon-name>. Fam. <tp:taxon-name><tp:taxon-name-part taxon-name-part-type="family">Staphylinidae</tp:taxon-name-part></tp:taxon-name>. Subfam. <tp:taxon-name><tp:taxon-name-part taxon-name-part-type="subfamily">Aleocharinae</tp:taxon-name-part></tp:taxon-name></chapter-title> [pp. <fpage>111</fpage>–<lpage>414</lpage>] In: <person-group><name name-style="western"><surname>Wytsman</surname><given-names>PA</given-names></name></person-group> (<role>Ed.</role>) <source>Genera Insectorum</source>. <volume>Vol. XXVII</volume>. <publisher-name>L. Desmet-Verteneuil</publisher-name>, <publisher-loc>Bruxelles</publisher-loc>, <size units="page">453 pp</size>. + 7 pls.</mixed-citation></ref><ref id="B2"><mixed-citation xmlns:xlink="http://www.w3.org/1999/xlink" xlink:type="simple">
          <person-group><name name-style="western"><surname>Bernhauer</surname><given-names>M</given-names></name><name name-style="western"><surname>Scheerpeltz</surname><given-names>O</given-names></name></person-group> (<year>1926</year>) <source>Pars 82: <tp:taxon-name><tp:taxon-name-part taxon-name-part-type="family">Staphylinidae</tp:taxon-name-part></tp:taxon-name> VI [pp. 499–988] In: Coleopterorum Catalogus. Volumen V. <tp:taxon-name><tp:taxon-name-part taxon-name-part-type="family">Staphylinidae</tp:taxon-name-part></tp:taxon-name>. W.</source> <publisher-name>Junk</publisher-name>, <publisher-loc>Berlin</publisher-loc>, <size units="page">988 pp</size>.</mixed-citation></ref><ref id="B23"><mixed-citation xmlns:xlink="http://www.w3.org/1999/xlink" xlink:type="simple">
          <person-group><name name-style="western"><surname>Moore</surname><given-names>I</given-names></name><name name-style="western"><surname>Legner</surname><given-names>EF</given-names></name></person-group> (<year>1975</year>) <article-title>A catalogue of the <tp:taxon-name><tp:taxon-name-part taxon-name-part-type="family">Staphylinidae</tp:taxon-name-part></tp:taxon-name> of America north of Mexico (<tp:taxon-name><tp:taxon-name-part taxon-name-part-type="order">Coleoptera</tp:taxon-name-part></tp:taxon-name>).</article-title> <publisher-name>University of California, Division of Agricultural Sciences</publisher-name>, <source>Special Publication</source> <issue>No. 3015</issue>: <fpage>1</fpage>–<lpage>514</lpage>.</mixed-citation></ref><ref id="B27"><mixed-citation xmlns:xlink="http://www.w3.org/1999/xlink" xlink:type="simple">
          <person-group><name name-style="western"><surname>Smetana</surname><given-names>A</given-names></name></person-group> (<year>2004</year>) <article-title>Subfamily <tp:taxon-name><tp:taxon-name-part taxon-name-part-type="subfamily">Aleocharinae</tp:taxon-name-part></tp:taxon-name> Fleming, 1921.</article-title> In: <person-group><name name-style="western"><surname>Löbl</surname><given-names>I</given-names></name><name name-style="western"><surname>Smetana</surname><given-names>A</given-names></name></person-group> (<role>Eds</role>) <source>Catalogue of Palaearctic <tp:taxon-name><tp:taxon-name-part taxon-name-part-type="order">Coleoptera</tp:taxon-name-part></tp:taxon-name>, Vol. 2. <tp:taxon-name><tp:taxon-name-part taxon-name-part-type="superfamily">Hydrophiloidea</tp:taxon-name-part></tp:taxon-name> - <tp:taxon-name><tp:taxon-name-part taxon-name-part-type="superfamily">Histeroidea</tp:taxon-name-part></tp:taxon-name> – <tp:taxon-name><tp:taxon-name-part taxon-name-part-type="superfamily">Staphylinoidea</tp:taxon-name-part></tp:taxon-name></source>. <publisher-name>Apollo Books</publisher-name>, <publisher-loc>Stenstrup</publisher-loc>, <fpage>353</fpage>–<lpage>494</lpage>.</mixed-citation></ref><ref id="B26"><mixed-citation xmlns:xlink="http://www.w3.org/1999/xlink" xlink:type="simple">
          <person-group><name name-style="western"><surname>Seevers</surname><given-names>CH</given-names></name></person-group> (<year>1978</year>) <article-title>A generic and tribal revision of the North American <tp:taxon-name><tp:taxon-name-part taxon-name-part-type="subfamily">Aleocharinae</tp:taxon-name-part></tp:taxon-name> (<tp:taxon-name><tp:taxon-name-part taxon-name-part-type="order">Coleoptera</tp:taxon-name-part></tp:taxon-name>: <tp:taxon-name><tp:taxon-name-part taxon-name-part-type="family">Staphylinidae</tp:taxon-name-part></tp:taxon-name>).</article-title> <source>Fieldiana: Zoology</source> <volume>71</volume>: <size units="page">i-vi, 1–289</size>.</mixed-citation></ref></ref-list></tp:taxon-treatment>
