# Supplementary material for: A review of Canadian and Alaskan species of the genus Liogluta Thomson, and descriptions of three new species (Coleoptera, Staphylinidae, Aleocharinae)
Source: Zookeys. 2016 Mar 24;(573):217–56. doi: 10.3897/zookeys.573.7878 (PMC4829928; doi:10.3897/zookeys.573.7878)
Supplement: XML Treatment for Liogluta terminalis [file zookeys.573.7878-treatment2.xml]

<!DOCTYPE tp:taxon-treatment
  PUBLIC "-//TaxonX//DTD Taxonomic Treatment Publishing DTD v0 20100105//EN" "tax-treatment-NSO.dtd">
<tp:taxon-treatment xmlns:tp="http://www.plazi.org/taxpub"><tp:treatment-meta><kwd-group><label>Taxon classification</label><kwd><named-content content-type="kingdom">Animalia</named-content></kwd><kwd><named-content content-type="order">Coleoptera</named-content></kwd><kwd><named-content content-type="family">Staphylinidae</named-content></kwd></kwd-group><mixed-citation publication-type="journal"><person-group><name><surname>Klimaszewski</surname><given-names>Jan</given-names></name><name><surname>Webster</surname><given-names>Reginald P.</given-names></name><name><surname>Langor</surname><given-names>David W.</given-names></name><name><surname>Sikes</surname><given-names>Derek</given-names></name><name><surname>Bourdon</surname><given-names>Caroline</given-names></name><name><surname>Godin</surname><given-names>Benoit</given-names></name><name><surname>Ernst</surname><given-names>Crystal</given-names></name></person-group><article-title>A review of Canadian and Alaskan species of the genus <italic><tp:taxon-name><tp:taxon-name-part taxon-name-part-type="genus">Liogluta</tp:taxon-name-part></tp:taxon-name></italic> Thomson, and descriptions of three new species (<tp:taxon-name><tp:taxon-name-part taxon-name-part-type="order">Coleoptera</tp:taxon-name-part></tp:taxon-name>, <tp:taxon-name><tp:taxon-name-part taxon-name-part-type="family">Staphylinidae</tp:taxon-name-part></tp:taxon-name>, <tp:taxon-name><tp:taxon-name-part taxon-name-part-type="subfamily">Aleocharinae</tp:taxon-name-part></tp:taxon-name>)</article-title><source>Zookeys</source><day>24</day><month>3</month><year>2016</year><volume>2016</volume><issue>573</issue><fpage>217</fpage><lpage>256</lpage><pub-id pub-id-type="doi">10.3897/zookeys.573.7878</pub-id></mixed-citation></tp:treatment-meta><tp:nomenclature><tp:taxon-name>
                <tp:taxon-name-part taxon-name-part-type="genus">Liogluta</tp:taxon-name-part>
                <tp:taxon-name-part taxon-name-part-type="species">terminalis</tp:taxon-name-part>
              </tp:taxon-name><tp:taxon-authority>(Casey, 1906)</tp:taxon-authority><xref ref-type="fig" rid="F1">Figs 1–7</xref><tp:nomenclature-citation-list><tp:nomenclature-citation><tp:taxon-name><tp:taxon-name-part taxon-name-part-type="genus">Anepsiota</tp:taxon-name-part> <tp:taxon-name-part taxon-name-part-type="species">terminalis</tp:taxon-name-part></tp:taxon-name><comment> Casey, 1906: 339. As <tp:taxon-name><tp:taxon-name-part taxon-name-part-type="genus">Atheta</tp:taxon-name-part> (<tp:taxon-name-part taxon-name-part-type="subgenus">Liogluta</tp:taxon-name-part>)</tp:taxon-name>: <xref ref-type="bibr" rid="B2">Bernhauer and Scheerpeltz 1926</xref>: 658 (as syn. of <tp:taxon-name><tp:taxon-name-part taxon-name-part-type="genus">Atheta</tp:taxon-name-part> <tp:taxon-name-part taxon-name-part-type="species">renominata</tp:taxon-name-part></tp:taxon-name>). <bold>Holotype</bold> (female): Canada, British Columbia, Glenora, Wickham; <tp:taxon-name><tp:taxon-name-part taxon-name-part-type="species">terminalis</tp:taxon-name-part></tp:taxon-name> Casey; Type <named-content xmlns:xlink="http://www.w3.org/1999/xlink" content-type="dwc:institutional_code" xlink:type="simple">USNM</named-content> 39472; Casey bequest 1925; <tp:taxon-name><tp:taxon-name-part taxon-name-part-type="genus">Liogluta</tp:taxon-name-part> <tp:taxon-name-part taxon-name-part-type="species">terminalis</tp:taxon-name-part></tp:taxon-name> (Casey) V.I. Gusarov 1998; cf. <tp:taxon-name><tp:taxon-name-part taxon-name-part-type="genus">Liogluta</tp:taxon-name-part> <tp:taxon-name-part taxon-name-part-type="species">aloconoides</tp:taxon-name-part></tp:taxon-name> (<named-content xmlns:xlink="http://www.w3.org/1999/xlink" content-type="dwc:institutional_code" xlink:type="simple">USNM</named-content>). Examined.</comment></tp:nomenclature-citation><tp:nomenclature-citation><tp:taxon-name><tp:taxon-name-part taxon-name-part-type="genus">Atheta</tp:taxon-name-part> (<tp:taxon-name-part taxon-name-part-type="subgenus">Liogluta</tp:taxon-name-part>) <tp:taxon-name-part taxon-name-part-type="species">renominata</tp:taxon-name-part></tp:taxon-name><comment> Bernhauer &amp; Scheerpeltz, 1926: 658 (nom. nov. for <tp:taxon-name><tp:taxon-name-part taxon-name-part-type="genus">Anepsiota</tp:taxon-name-part> <tp:taxon-name-part taxon-name-part-type="species">terminalis</tp:taxon-name-part></tp:taxon-name> Casey, 1906 in <tp:taxon-name><tp:taxon-name-part taxon-name-part-type="genus">Atheta</tp:taxon-name-part></tp:taxon-name>, not <tp:taxon-name><tp:taxon-name-part taxon-name-part-type="genus">Atheta</tp:taxon-name-part> <tp:taxon-name-part taxon-name-part-type="species">terminalis</tp:taxon-name-part></tp:taxon-name> Gravenhorst, 1806 and Gyllenhal, 1810; synonymized by <xref ref-type="bibr" rid="B26">Seevers 1978</xref>).</comment></tp:nomenclature-citation><tp:nomenclature-citation><tp:taxon-name><tp:taxon-name-part taxon-name-part-type="genus">Liogluta</tp:taxon-name-part> (<tp:taxon-name-part taxon-name-part-type="subgenus">Anepsiota</tp:taxon-name-part>) <tp:taxon-name-part taxon-name-part-type="species">aloconotoides</tp:taxon-name-part></tp:taxon-name><comment> Lohse, in <xref ref-type="bibr" rid="B19">Lohse et al. 1990</xref>: 165. <bold>New synonymy. Holotype</bold> (male): Canada, Labrador, L’Anse au Loup, <named-content xmlns:xlink="http://www.w3.org/1999/xlink" content-type="date" xlink:type="simple">9.VIII.1972</named-content>, J.M. Campbell (<named-content xmlns:xlink="http://www.w3.org/1999/xlink" content-type="dwc:institutional_code" xlink:type="simple">CNC</named-content>). <bold>Paratypes</bold>: Canada, Labrador, Red Bay, <named-content xmlns:xlink="http://www.w3.org/1999/xlink" content-type="date" xlink:type="simple">8.VIII.1972</named-content>, J.M. Campbell (5, sex undetermined, <named-content xmlns:xlink="http://www.w3.org/1999/xlink" content-type="dwc:institutional_code" xlink:type="simple">CNC</named-content>).</comment></tp:nomenclature-citation></tp:nomenclature-citation-list></tp:nomenclature><tp:treatment-sec sec-type="New locality data"><title>New locality data.</title><p>
              <bold>USA: Montana: Flathead Co.</bold>, Glacier National Park, N Fork Flathead area, 1988, Red Bench Fire study; N Mud Lake, 3520 feet, lodgepole unburned T34N, R21W, Sec 1, <named-content xmlns:xlink="http://www.w3.org/1999/xlink" content-type="date" xlink:type="simple">7.VI.1990</named-content>, pitfall trap, M.A. Ivie (1 ♀, <abbrev xmlns:xlink="http://www.w3.org/1999/xlink" content-type="institution" xlink:title="Natural Resources Canada, Canadian Forest Service, Laurentian Forestry Centre, R. Martineau Insectarium, Québec City, Quebec, Canada" xlink:type="simple">LFC</abbrev>). <bold>New Hampshire</bold>, <bold>Coos Co.</bold>, Hwy. 16, 5–6 km S Gorham, <named-content xmlns:xlink="http://www.w3.org/1999/xlink" content-type="date" xlink:type="simple">9.IX.1987</named-content>, A. Smetana (1 ♂, 2 ♀, <named-content xmlns:xlink="http://www.w3.org/1999/xlink" content-type="dwc:institutional_code" xlink:type="simple">CNC</named-content>).</p></tp:treatment-sec><tp:treatment-sec sec-type="Diagnosis"><title>Diagnosis.</title><p>This species may be distinguished by the following combination of characters: body subparallel, entirely reddish-brown or with head and posterior abdomen chestnut brown (Fig. <xref ref-type="fig" rid="F1">1</xref>); length 3.9–4.5 mm; integument of forebody with meshed microsculpture, moderately glossy; head about one-quarter narrower than maximum width of pronotum; pronotum transverse, narrower at base and widest in apical third; <!--PageBreak-->elytra at suture about as long as pronotum; basal three articles of metatarsus elongate, first longest, second about as long as third, fourth shorter than either of preceding articles; apical margin of male tergite VIII with broad, short, truncate projection with rounded lateral angles, apical margin smooth or slightly crenulate (Fig. <xref ref-type="fig" rid="F1">3</xref>); female tergite VIII with apical margin broadly, just visibly emarginate (Fig. <xref ref-type="fig" rid="F1">6</xref>); genital structures as illustrated (Figs <xref ref-type="fig" rid="F1">2</xref>, <xref ref-type="fig" rid="F1">7</xref>).</p></tp:treatment-sec><tp:treatment-sec sec-type="Natural history"><title>Natural history.</title><p>
              <xref ref-type="bibr" rid="B15">Klimaszewski et al. (2011)</xref> reported this species (as <italic><tp:taxon-name><tp:taxon-name-part taxon-name-part-type="genus">Liogluta</tp:taxon-name-part> <tp:taxon-name-part taxon-name-part-type="species">aloconotoides</tp:taxon-name-part></tp:taxon-name></italic>) from various forest types and on coastal limestone barrens in Newfoundland. Specimens from New Brunswick were collected from dung in a coastal red spruce forest, by treading sedges along a small lake margin, from a Lindgren funnel trap deployed in a rich Appalachian hardwood forest with some conifers, and from a pitfall trap (<xref ref-type="bibr" rid="B29">Webster et al. 2012</xref>). In Alberta, adults were reared from well-decayed white spruce logs (<xref ref-type="bibr" rid="B17">Klimaszewski et al. 2015</xref>). Elsewhere, adults were captured in various forest types including a recently burned forest. The type specimens of <italic><tp:taxon-name><tp:taxon-name-part taxon-name-part-type="genus">Liogluta</tp:taxon-name-part> <tp:taxon-name-part taxon-name-part-type="species">aloconotoides</tp:taxon-name-part></tp:taxon-name></italic> were captured in August (<xref ref-type="bibr" rid="B19">Lohse et al. 1990</xref>). <xref ref-type="bibr" rid="B17">Klimaszewski et al. (2015)</xref> reported adults from July to October.</p></tp:treatment-sec><tp:treatment-sec sec-type="Distribution"><title>Distribution.</title><p>Recorded from <abbrev xmlns:xlink="http://www.w3.org/1999/xlink" xlink:title="Labrador" xlink:type="simple">LB</abbrev>, <abbrev xmlns:xlink="http://www.w3.org/1999/xlink" xlink:title="New Brunswick" xlink:type="simple">NB</abbrev>, <abbrev xmlns:xlink="http://www.w3.org/1999/xlink" xlink:title="Newfoundland" xlink:type="simple">NF</abbrev>, <abbrev xmlns:xlink="http://www.w3.org/1999/xlink" xlink:title="Nova Scotia" xlink:type="simple">NS</abbrev>, <abbrev xmlns:xlink="http://www.w3.org/1999/xlink" xlink:title="Ontario" xlink:type="simple">ON</abbrev>, <abbrev xmlns:xlink="http://www.w3.org/1999/xlink" xlink:title="Quebec" xlink:type="simple">QC</abbrev>, <abbrev xmlns:xlink="http://www.w3.org/1999/xlink" xlink:title="Alberta" xlink:type="simple">AB</abbrev>, <abbrev xmlns:xlink="http://www.w3.org/1999/xlink" xlink:title="Yukon Territory" xlink:type="simple">YT</abbrev>, and <abbrev xmlns:xlink="http://www.w3.org/1999/xlink" xlink:title="British Columbia" xlink:type="simple">BC</abbrev> (<xref ref-type="bibr" rid="B5">Casey 1906</xref>, <xref ref-type="bibr" rid="B19">Lohse et al. 1990</xref>, <xref ref-type="bibr" rid="B14">Klimaszewski et al. 2008</xref>, <xref ref-type="bibr" rid="B21">Majka and Klimaszewski 2008</xref>, <xref ref-type="bibr" rid="B15">Klimaszewski et al. 2011</xref>, <xref ref-type="bibr" rid="B29">Webster et al. 2012</xref>, <xref ref-type="bibr" rid="B3">Bousquet et al. 2013</xref>, <xref ref-type="bibr" rid="B17">Klimaszewski et al. 2015</xref>), and newly in USA from <bold>MT</bold> and <bold>NH</bold>.</p></tp:treatment-sec><tp:treatment-sec sec-type="Comments"><title>Comments.</title><p>We have examined the female holotype of <italic><tp:taxon-name><tp:taxon-name-part taxon-name-part-type="genus">Liogluta</tp:taxon-name-part> <tp:taxon-name-part taxon-name-part-type="species">terminalis</tp:taxon-name-part></tp:taxon-name></italic> (Casey) from Glenora, British Columbia, and compared it with the specimens of <italic><tp:taxon-name><tp:taxon-name-part taxon-name-part-type="genus">Liogluta</tp:taxon-name-part> <tp:taxon-name-part taxon-name-part-type="species">aloconotoides</tp:taxon-name-part></tp:taxon-name></italic> Lohse east of the Rocky Mountains. We found no external or genital differences between the holotype of <italic><tp:taxon-name><tp:taxon-name-part taxon-name-part-type="genus">Liogluta</tp:taxon-name-part> <tp:taxon-name-part taxon-name-part-type="species">terminalis</tp:taxon-name-part></tp:taxon-name></italic> and the other female specimens identified as <italic><tp:taxon-name><tp:taxon-name-part taxon-name-part-type="genus">Liogluta</tp:taxon-name-part> <tp:taxon-name-part taxon-name-part-type="species">aloconotoides</tp:taxon-name-part></tp:taxon-name></italic> and therefore we consider <italic><tp:taxon-name><tp:taxon-name-part taxon-name-part-type="genus">Liogluta</tp:taxon-name-part> <tp:taxon-name-part taxon-name-part-type="species">aloconotoides</tp:taxon-name-part></tp:taxon-name></italic> as a new synonym of <italic><tp:taxon-name><tp:taxon-name-part taxon-name-part-type="genus">Liogluta</tp:taxon-name-part> <tp:taxon-name-part taxon-name-part-type="species">terminalis</tp:taxon-name-part></tp:taxon-name></italic>.</p></tp:treatment-sec><tp:treatment-sec><!--Section generated to contain objects referenced in tp:taxon-treatment.--><fig id="F1" position="float" orientation="portrait"><label>Figures 1–7.</label><caption><p>
          <italic><tp:taxon-name><tp:taxon-name-part taxon-name-part-type="genus">Liogluta</tp:taxon-name-part> <tp:taxon-name-part taxon-name-part-type="species">terminalis</tp:taxon-name-part></tp:taxon-name></italic> (Casey): <bold>1</bold> habitus in dorsal view <bold>2</bold> median lobe of aedeagus in lateral view <bold>3</bold> male tergite VIII <bold>4</bold> male sternite VIII <bold>5</bold> female tergite VIII <bold>6</bold> female sternite VIII <bold>7</bold> spermatheca. Scale bar of habitus = 1 mm, remaining scale bars = 0.2 mm.</p></caption><graphic xmlns:xlink="http://www.w3.org/1999/xlink" xlink:href="zookeys-573-217-g001.jpg" position="float" orientation="portrait" xlink:type="simple" id="oo_82653.jpg"/></fig></tp:treatment-sec><ref-list><ref id="B2"><mixed-citation xmlns:xlink="http://www.w3.org/1999/xlink" xlink:type="simple">
          <person-group><name name-style="western"><surname>Bernhauer</surname><given-names>M</given-names></name><name name-style="western"><surname>Scheerpeltz</surname><given-names>O</given-names></name></person-group> (<year>1926</year>) <source>Pars 82: <tp:taxon-name><tp:taxon-name-part taxon-name-part-type="family">Staphylinidae</tp:taxon-name-part></tp:taxon-name> VI [pp. 499–988] In: Coleopterorum Catalogus. Volumen V. <tp:taxon-name><tp:taxon-name-part taxon-name-part-type="family">Staphylinidae</tp:taxon-name-part></tp:taxon-name>. W.</source> <publisher-name>Junk</publisher-name>, <publisher-loc>Berlin</publisher-loc>, <size units="page">988 pp</size>.</mixed-citation></ref><ref id="B26"><mixed-citation xmlns:xlink="http://www.w3.org/1999/xlink" xlink:type="simple">
          <person-group><name name-style="western"><surname>Seevers</surname><given-names>CH</given-names></name></person-group> (<year>1978</year>) <article-title>A generic and tribal revision of the North American <tp:taxon-name><tp:taxon-name-part taxon-name-part-type="subfamily">Aleocharinae</tp:taxon-name-part></tp:taxon-name> (<tp:taxon-name><tp:taxon-name-part taxon-name-part-type="order">Coleoptera</tp:taxon-name-part></tp:taxon-name>: <tp:taxon-name><tp:taxon-name-part taxon-name-part-type="family">Staphylinidae</tp:taxon-name-part></tp:taxon-name>).</article-title> <source>Fieldiana: Zoology</source> <volume>71</volume>: <size units="page">i-vi, 1–289</size>.</mixed-citation></ref><ref id="B19"><mixed-citation xmlns:xlink="http://www.w3.org/1999/xlink" xlink:type="simple">
          <person-group><name name-style="western"><surname>Lohse</surname><given-names>GA</given-names></name><name name-style="western"><surname>Klimaszewski</surname><given-names>J</given-names></name><name name-style="western"><surname>Smetana</surname><given-names>A</given-names></name></person-group> (<year>1990</year>) <article-title>Revision of Arctic <tp:taxon-name><tp:taxon-name-part taxon-name-part-type="subfamily">Aleocharinae</tp:taxon-name-part></tp:taxon-name> of North America (<tp:taxon-name><tp:taxon-name-part taxon-name-part-type="order">Coleoptera</tp:taxon-name-part></tp:taxon-name>: <tp:taxon-name><tp:taxon-name-part taxon-name-part-type="family">Staphylinidae</tp:taxon-name-part></tp:taxon-name>).</article-title> <source>The Coleopterists Bulletin</source> <volume>44</volume>: <fpage>121</fpage>–<lpage>202</lpage>.</mixed-citation></ref><ref id="B15"><mixed-citation xmlns:xlink="http://www.w3.org/1999/xlink" xlink:type="simple">
          <person-group><name name-style="western"><surname>Klimaszewski</surname><given-names>J</given-names></name><name name-style="western"><surname>Langor</surname><given-names>D</given-names></name><name name-style="western"><surname>Pelletier</surname><given-names>G</given-names></name><name name-style="western"><surname>Bourdon</surname><given-names>C</given-names></name><name name-style="western"><surname>Perdereau</surname><given-names>L</given-names></name></person-group> (<year>2011</year>) <source>Aleocharine beetles (<tp:taxon-name><tp:taxon-name-part taxon-name-part-type="order">Coleoptera</tp:taxon-name-part></tp:taxon-name>, <tp:taxon-name><tp:taxon-name-part taxon-name-part-type="family">Staphylinidae</tp:taxon-name-part></tp:taxon-name>) of the province of Newfoundland and Labrador, Canada.</source> <publisher-name>Pensoft</publisher-name>, <publisher-loc>Sofia-Moscow</publisher-loc>, <size units="page">313 pp</size>.</mixed-citation></ref><ref id="B29"><mixed-citation xmlns:xlink="http://www.w3.org/1999/xlink" xlink:type="simple">
          <person-group><name name-style="western"><surname>Webster</surname><given-names>RP</given-names></name><name name-style="western"><surname>Klimaszewski</surname><given-names>J</given-names></name><name name-style="western"><surname>Sweeney</surname><given-names>JD</given-names></name><name name-style="western"><surname>DeMerchant</surname><given-names>I</given-names></name></person-group> (<year>2012</year>) <article-title>New <tp:taxon-name><tp:taxon-name-part taxon-name-part-type="family">Staphylinidae</tp:taxon-name-part></tp:taxon-name> (<tp:taxon-name><tp:taxon-name-part taxon-name-part-type="order">Coleoptera</tp:taxon-name-part></tp:taxon-name>) records with new collection data from New Brunswick, and an addition to the fauna of Quebec, Canada: <tp:taxon-name><tp:taxon-name-part taxon-name-part-type="subfamily">Aleocharinae</tp:taxon-name-part></tp:taxon-name>.</article-title> In: <person-group><name name-style="western"><surname>Klimaszewski</surname><given-names>J</given-names></name><name name-style="western"><surname>Anderson</surname><given-names>R</given-names></name></person-group> (<role>Eds</role>) <issue-title>Biosystematics and Ecology of Canadian Staphylinidae (Coleoptera) II.</issue-title> <source>ZooKeys</source> <volume>186</volume>: <fpage>83</fpage>–<lpage>118</lpage>. doi: <ext-link xlink:type="simple" ext-link-type="doi" xlink:href="10.3897/zookeys.186.2655">10.3897/zookeys.186.2655</ext-link></mixed-citation></ref><ref id="B17"><mixed-citation xmlns:xlink="http://www.w3.org/1999/xlink" xlink:type="simple">
          <person-group><name name-style="western"><surname>Klimaszewski</surname><given-names>J</given-names></name><name name-style="western"><surname>Godin</surname><given-names>B</given-names></name><name name-style="western"><surname>Langor</surname><given-names>D</given-names></name><name name-style="western"><surname>Bourdon</surname><given-names>C</given-names></name><name name-style="western"><surname>Lee</surname><given-names>S-I</given-names></name><name name-style="western"><surname>Horwood</surname><given-names>D</given-names></name></person-group> (<year>2015</year>) <article-title>New distribution records for Canadian <tp:taxon-name><tp:taxon-name-part taxon-name-part-type="subfamily">Aleocharinae</tp:taxon-name-part></tp:taxon-name> (<tp:taxon-name><tp:taxon-name-part taxon-name-part-type="order">Coleoptera</tp:taxon-name-part></tp:taxon-name>, <tp:taxon-name><tp:taxon-name-part taxon-name-part-type="family">Staphylinidae</tp:taxon-name-part></tp:taxon-name>), and new synonymies for <italic><tp:taxon-name><tp:taxon-name-part taxon-name-part-type="genus">Trichiusa</tp:taxon-name-part></tp:taxon-name></italic>.</article-title> <source>ZooKeys</source> <volume>498</volume>: <fpage>51</fpage>–<lpage>91</lpage>. doi: <ext-link xlink:type="simple" ext-link-type="doi" xlink:href="10.3897/zookeys.498.9282">10.3897/zookeys.498.9282</ext-link></mixed-citation></ref><ref id="B5"><mixed-citation xmlns:xlink="http://www.w3.org/1999/xlink" xlink:type="simple">
          <person-group><name name-style="western"><surname>Casey</surname><given-names>TL</given-names></name></person-group> (<year>1906</year>) <article-title>Observations on the staphylinid groups <tp:taxon-name><tp:taxon-name-part taxon-name-part-type="subfamily">Aleocharinae</tp:taxon-name-part></tp:taxon-name> and <tp:taxon-name><tp:taxon-name-part taxon-name-part-type="tribe">Xantholinini</tp:taxon-name-part></tp:taxon-name>, chiefly of America. Transactions of the Academy of Science of St.</article-title> <source>Louis</source> <volume>16</volume>: <fpage>125</fpage>–<lpage>434</lpage>.</mixed-citation></ref><ref id="B14"><mixed-citation xmlns:xlink="http://www.w3.org/1999/xlink" xlink:type="simple">
          <person-group><name name-style="western"><surname>Klimaszewski</surname><given-names>J</given-names></name><name name-style="western"><surname>Godin</surname><given-names>B</given-names></name><name name-style="western"><surname>Pelletier</surname><given-names>G</given-names></name><name name-style="western"><surname>Savard</surname><given-names>K</given-names></name></person-group> (<year>2008</year>) <article-title>Six new species and records of aleocharine beetles from the Yukon and Alaska (<tp:taxon-name><tp:taxon-name-part taxon-name-part-type="order">Coleoptera</tp:taxon-name-part></tp:taxon-name>: <tp:taxon-name><tp:taxon-name-part taxon-name-part-type="family">Staphylinidae</tp:taxon-name-part></tp:taxon-name>: <tp:taxon-name><tp:taxon-name-part taxon-name-part-type="subfamily">Aleocharinae</tp:taxon-name-part></tp:taxon-name>).</article-title> <source>The Canadian Entomologist</source> <volume>140</volume>: <fpage>265</fpage>–<lpage>291</lpage>. doi: <ext-link xlink:type="simple" ext-link-type="doi" xlink:href="10.4039/n07-054">10.4039/n07-054</ext-link></mixed-citation></ref><ref id="B21"><mixed-citation xmlns:xlink="http://www.w3.org/1999/xlink" xlink:type="simple">
          <person-group><name name-style="western"><surname>Majka</surname><given-names>CG</given-names></name><name name-style="western"><surname>Klimaszewski</surname><given-names>J</given-names></name></person-group> (<year>2008</year>) <article-title>New records of Canadian <tp:taxon-name><tp:taxon-name-part taxon-name-part-type="subfamily">Aleocharinae</tp:taxon-name-part></tp:taxon-name> (<tp:taxon-name><tp:taxon-name-part taxon-name-part-type="order">Coleoptera</tp:taxon-name-part></tp:taxon-name>: <tp:taxon-name><tp:taxon-name-part taxon-name-part-type="family">Staphylinidae</tp:taxon-name-part></tp:taxon-name>).</article-title> In: <person-group><name name-style="western"><surname>Majka</surname><given-names>CG</given-names></name><name name-style="western"><surname>Klimaszewski</surname><given-names>J</given-names></name></person-group> (<role>Eds</role>) <issue-title>Biodiversity, Biosystematics, and Ecology of Canadian Coleoptera.</issue-title> <source>ZooKeys</source> <volume>2</volume>: <fpage>85</fpage>–<lpage>114</lpage>. doi: <ext-link xlink:type="simple" ext-link-type="doi" xlink:href="10.3897/zookeys.2.7">10.3897/zookeys.2.7</ext-link></mixed-citation></ref><ref id="B3"><mixed-citation xmlns:xlink="http://www.w3.org/1999/xlink" xlink:type="simple">
          <person-group><name name-style="western"><surname>Bousquet</surname><given-names>Y</given-names></name><name name-style="western"><surname>Bouchard</surname><given-names>P</given-names></name><name name-style="western"><surname>Davies</surname><given-names>AE</given-names></name><name name-style="western"><surname>Sikes</surname><given-names>D</given-names></name></person-group> (<year>2013</year>) <source>Checklist of beetles (<tp:taxon-name><tp:taxon-name-part taxon-name-part-type="order">Coleoptera</tp:taxon-name-part></tp:taxon-name>) of Canada and Alaska. Series Faunistica No. 109.</source> <publisher-name>Pensoft Publishers</publisher-name>, <publisher-loc>Sofia-Moscow</publisher-loc>, <size units="page">402 pp</size>.</mixed-citation></ref></ref-list></tp:taxon-treatment>
