# Supplementary material for: A review of Canadian and Alaskan species of the genus Liogluta Thomson, and descriptions of three new species (Coleoptera, Staphylinidae, Aleocharinae)
Source: Zookeys. 2016 Mar 24;(573):217–56. doi: 10.3897/zookeys.573.7878 (PMC4829928; doi:10.3897/zookeys.573.7878)
Supplement: XML Treatment for Liogluta trapezicollis [file zookeys.573.7878-treatment3.xml]

<!DOCTYPE tp:taxon-treatment
  PUBLIC "-//TaxonX//DTD Taxonomic Treatment Publishing DTD v0 20100105//EN" "tax-treatment-NSO.dtd">
<tp:taxon-treatment xmlns:tp="http://www.plazi.org/taxpub"><tp:treatment-meta><kwd-group><label>Taxon classification</label><kwd><named-content content-type="kingdom">Animalia</named-content></kwd><kwd><named-content content-type="order">Coleoptera</named-content></kwd><kwd><named-content content-type="family">Staphylinidae</named-content></kwd></kwd-group><mixed-citation publication-type="journal"><person-group><name><surname>Klimaszewski</surname><given-names>Jan</given-names></name><name><surname>Webster</surname><given-names>Reginald P.</given-names></name><name><surname>Langor</surname><given-names>David W.</given-names></name><name><surname>Sikes</surname><given-names>Derek</given-names></name><name><surname>Bourdon</surname><given-names>Caroline</given-names></name><name><surname>Godin</surname><given-names>Benoit</given-names></name><name><surname>Ernst</surname><given-names>Crystal</given-names></name></person-group><article-title>A review of Canadian and Alaskan species of the genus <italic><tp:taxon-name><tp:taxon-name-part taxon-name-part-type="genus">Liogluta</tp:taxon-name-part></tp:taxon-name></italic> Thomson, and descriptions of three new species (<tp:taxon-name><tp:taxon-name-part taxon-name-part-type="order">Coleoptera</tp:taxon-name-part></tp:taxon-name>, <tp:taxon-name><tp:taxon-name-part taxon-name-part-type="family">Staphylinidae</tp:taxon-name-part></tp:taxon-name>, <tp:taxon-name><tp:taxon-name-part taxon-name-part-type="subfamily">Aleocharinae</tp:taxon-name-part></tp:taxon-name>)</article-title><source>Zookeys</source><day>24</day><month>3</month><year>2016</year><volume>2016</volume><issue>573</issue><fpage>217</fpage><lpage>256</lpage><pub-id pub-id-type="doi">10.3897/zookeys.573.7878</pub-id></mixed-citation></tp:treatment-meta><tp:nomenclature><tp:taxon-name>
              <tp:taxon-name-part taxon-name-part-type="genus">Liogluta</tp:taxon-name-part>
              <tp:taxon-name-part taxon-name-part-type="species">trapezicollis</tp:taxon-name-part>
            </tp:taxon-name><tp:taxon-authority>Lohse, 1990</tp:taxon-authority><xref ref-type="fig" rid="F2">Figs 8–15</xref><!--PageBreak--><tp:nomenclature-citation-list><tp:nomenclature-citation><tp:taxon-name><tp:taxon-name-part taxon-name-part-type="genus">Liogluta</tp:taxon-name-part> (<tp:taxon-name-part taxon-name-part-type="subgenus">Anepsiota</tp:taxon-name-part>) <tp:taxon-name-part taxon-name-part-type="species">trapezicollis</tp:taxon-name-part></tp:taxon-name><comment> Lohse, in <xref ref-type="bibr" rid="B19">Lohse et al. 1990</xref>: 165. <bold>Holotype</bold> (male): Canada, <bold>Yukon Territory</bold>, Dempster Hwy., Mi. 60, 3500 ft., <named-content xmlns:xlink="http://www.w3.org/1999/xlink" content-type="date" xlink:type="simple">19.VII.1978</named-content>, J.M. Campbell and A. Smetana (<named-content xmlns:xlink="http://www.w3.org/1999/xlink" content-type="dwc:institutional_code" xlink:type="simple">CNC</named-content>). Not examined.</comment></tp:nomenclature-citation></tp:nomenclature-citation-list></tp:nomenclature><tp:treatment-sec sec-type="New locality data"><title>New locality data.</title><p>Summarized for 146 specimens captured at 45 collection events from 6 major regions of Southeast Alaska, see <ext-link xmlns:xlink="http://www.w3.org/1999/xlink" xlink:type="simple" ext-link-type="uri" xlink:href="http://dx.doi.org/10.7299/X79023ZM">http://dx.doi.org/10.7299/X79023ZM</ext-link> for the full data. <bold>USA: Alaska</bold>: Baranof Island (11 specimens, <named-content xmlns:xlink="http://www.w3.org/1999/xlink" content-type="dwc:institutional_code" xlink:type="simple">UAM</named-content>), Chichagof Island (84 specimens, <named-content xmlns:xlink="http://www.w3.org/1999/xlink" content-type="dwc:institutional_code" xlink:type="simple">UAM</named-content>), Dall Island (2 specimens, <named-content xmlns:xlink="http://www.w3.org/1999/xlink" content-type="dwc:institutional_code" xlink:type="simple">UAM</named-content>), Haines, Flower Mountain (3 specimens, <named-content xmlns:xlink="http://www.w3.org/1999/xlink" content-type="dwc:institutional_code" xlink:type="simple">UAM</named-content>), Hawthorne Peak (45 specimens, <named-content xmlns:xlink="http://www.w3.org/1999/xlink" content-type="dwc:institutional_code" xlink:type="simple">UAM</named-content>), South Chilkat Peninsula (1 specimen, <named-content xmlns:xlink="http://www.w3.org/1999/xlink" content-type="dwc:institutional_code" xlink:type="simple">UAM</named-content>). Excel file with locality data is available from <abbrev xmlns:xlink="http://www.w3.org/1999/xlink" content-type="institution" xlink:title="Natural Resources Canada, Canadian Forest Service, Laurentian Forestry Centre, R. Martineau Insectarium, Québec City, Quebec, Canada" xlink:type="simple">LFC</abbrev>.</p></tp:treatment-sec><tp:treatment-sec sec-type="Diagnosis"><title>Diagnosis.</title><p>This species may be distinguished by the following combination of characters: body subparallel, slender, dark brown to black with pronotum brown and paler than head, elytra yellowish or reddish-brown (Fig. <xref ref-type="fig" rid="F2">8</xref>); length 3.8–4.4 mm; integument <!--PageBreak-->of forebody with meshed microsculpture moderately pronounced, surface moderately glossy; head about one-quarter narrower than maximum width of pronotum; pronotum transverse, narrower at base and widest at middle (width of pronotum variable, <!--PageBreak-->some specimens have pronotum markedly narrower than base of elytra and some have pronotum nearly as wide as base of elytra); elytra at suture slightly shorter than pronotum; basal three articles of metatarsus elongate, subequal in length and each slightly longer than fourth article; male tergite VIII with apical margin truncate, bordered by two short lateral teeth, variably sculptured and ranging from smooth to crenulate, or denticulate along margin (Fig. <xref ref-type="fig" rid="F2">11</xref>); genital structures as illustrated (Figs <xref ref-type="fig" rid="F2">9–15</xref>).</p></tp:treatment-sec><tp:treatment-sec sec-type="Natural history"><title>Natural history.</title><p>The holotype was collected in July (<xref ref-type="bibr" rid="B19">Lohse et al. 1990</xref>). The Alaskan specimens were collected in July only from alpine zones between 453 and 1071 m elevation, none were collected in lowland forests. Habitats include alpine flood meadows, under rocks, herbaceous heath with <italic><tp:taxon-name><tp:taxon-name-part taxon-name-part-type="genus">Luetkea</tp:taxon-name-part></tp:taxon-name></italic>, <italic><tp:taxon-name><tp:taxon-name-part taxon-name-part-type="genus">Cassiopes</tp:taxon-name-part></tp:taxon-name></italic>, and <italic><tp:taxon-name><tp:taxon-name-part taxon-name-part-type="genus">Lupinus</tp:taxon-name-part></tp:taxon-name></italic>, low rocky tundra with <italic><tp:taxon-name><tp:taxon-name-part taxon-name-part-type="genus">Dryas</tp:taxon-name-part></tp:taxon-name></italic>, meadow heath with <italic><tp:taxon-name><tp:taxon-name-part taxon-name-part-type="genus">Phyllodoce</tp:taxon-name-part></tp:taxon-name></italic>, <italic><tp:taxon-name><tp:taxon-name-part taxon-name-part-type="genus">Senecio</tp:taxon-name-part></tp:taxon-name></italic>, and <italic><tp:taxon-name><tp:taxon-name-part taxon-name-part-type="genus">Luetkea</tp:taxon-name-part></tp:taxon-name></italic>, shrubby krummholz with <italic><tp:taxon-name><tp:taxon-name-part taxon-name-part-type="genus">Elliottia</tp:taxon-name-part></tp:taxon-name></italic> and <italic><tp:taxon-name><tp:taxon-name-part taxon-name-part-type="genus">Tsuga</tp:taxon-name-part></tp:taxon-name></italic>, wet meadows with <italic><tp:taxon-name><tp:taxon-name-part taxon-name-part-type="genus">Carex</tp:taxon-name-part></tp:taxon-name></italic>, <italic><tp:taxon-name><tp:taxon-name-part taxon-name-part-type="genus">Petasites</tp:taxon-name-part></tp:taxon-name></italic>, <italic><tp:taxon-name><tp:taxon-name-part taxon-name-part-type="genus">Senecio</tp:taxon-name-part></tp:taxon-name></italic> and <italic><tp:taxon-name><tp:taxon-name-part taxon-name-part-type="genus">Ranunculus</tp:taxon-name-part></tp:taxon-name></italic>.</p></tp:treatment-sec><tp:treatment-sec sec-type="Distribution"><title>Distribution.</title><p>Canada: <bold><abbrev xmlns:xlink="http://www.w3.org/1999/xlink" xlink:title="British Columbia" xlink:type="simple">BC</abbrev></bold>, <abbrev xmlns:xlink="http://www.w3.org/1999/xlink" xlink:title="Yukon Territory" xlink:type="simple">YT</abbrev> (<xref ref-type="bibr" rid="B16">Klimaszewski et al. 2012</xref>). USA: <bold>AK</bold> (<xref ref-type="bibr" rid="B19">Lohse et al. 1990</xref>).</p></tp:treatment-sec><tp:treatment-sec sec-type="Comments"><title>Comments.</title><p>We were not able to compare types of <italic><tp:taxon-name><tp:taxon-name-part taxon-name-part-type="genus">Liogluta</tp:taxon-name-part> <tp:taxon-name-part taxon-name-part-type="species">trapezicollis</tp:taxon-name-part></tp:taxon-name></italic> Lohse with the specimens we examined, and our determinations are based on the published description by Lohse in <xref ref-type="bibr" rid="B19">Lohse et al. (1990)</xref>. The types of <italic><tp:taxon-name><tp:taxon-name-part taxon-name-part-type="genus">Liogluta</tp:taxon-name-part> <tp:taxon-name-part taxon-name-part-type="species">trapezicollis</tp:taxon-name-part></tp:taxon-name></italic> housed in the Canadian National Collection of Insects were borrowed several years ago by V. Gusarov (Oslo, Norway) and our persistent efforts to have these specimens returned to Canada have failed.</p><p>Five specimens in <named-content xmlns:xlink="http://www.w3.org/1999/xlink" content-type="dwc:institutional_code" xlink:type="simple">UAM</named-content> were successfully DNA barcoded (<named-content xmlns:xlink="http://www.w3.org/1999/xlink" content-type="dwc:institutional_code" xlink:type="simple">UAM</named-content> GUID, BOLD Process ID): <ext-link xmlns:xlink="http://www.w3.org/1999/xlink" ext-link-type="uri" xlink:href="http://arctos.database.museum/guid/UAM:Ento:145576" xlink:type="simple">UAM:Ento:145576</ext-link>, UAMIC2696–15; <ext-link xmlns:xlink="http://www.w3.org/1999/xlink" ext-link-type="uri" xlink:href="http://arctos.database.museum/guid/UAM:Ento:145623" xlink:type="simple">UAM:Ento:145623</ext-link>, UAMIC2740–15; <ext-link xmlns:xlink="http://www.w3.org/1999/xlink" ext-link-type="uri" xlink:href="http://arctos.database.museum/guid/UAM:Ento:152467" xlink:type="simple">UAM:Ento:152467</ext-link>, UAMIC2750–15; <ext-link xmlns:xlink="http://www.w3.org/1999/xlink" ext-link-type="uri" xlink:href="http://arctos.database.museum/guid/UAM:Ento:232527" xlink:type="simple">UAM:Ento:232527</ext-link>, UAMIC2677–15; <ext-link xmlns:xlink="http://www.w3.org/1999/xlink" ext-link-type="uri" xlink:href="http://arctos.database.museum/guid/UAM:Ento:232696" xlink:type="simple">UAM:Ento:232696</ext-link>, UAMIC2753–15. The DNA sequences for these specimens are all very similar (maximum distance of 0.32%, nearest neighbour of 3.13%) and fall within the same BIN (Barcode Index Number) (<xref ref-type="bibr" rid="B25">Ratnasingham and Hebert 2013</xref>), BOLD:ACU9772, which is not shared by any other species.</p></tp:treatment-sec><tp:treatment-sec><!--Section generated to contain objects referenced in tp:taxon-treatment.--><fig id="F2" position="float" orientation="portrait"><label>Figures 8–15.</label><caption><p>
          <italic><tp:taxon-name><tp:taxon-name-part taxon-name-part-type="genus">Liogluta</tp:taxon-name-part> <tp:taxon-name-part taxon-name-part-type="species">trapezicollis</tp:taxon-name-part></tp:taxon-name></italic> Lohse: <bold>8</bold> habitus in dorsal view <bold>9</bold>, <bold>10</bold> median lobe of aedeagus in lateral view <bold>11</bold> male tergite VIII <bold>12</bold> male sternite VIII <bold>13</bold> female tergite VIII <bold>14</bold> female sternite VIII <bold>15</bold> spermatheca. Scale bar of habitus = 1 mm, remaining scale bars = 0.2 mm.</p></caption><graphic xmlns:xlink="http://www.w3.org/1999/xlink" xlink:href="zookeys-573-217-g002.jpg" position="float" orientation="portrait" xlink:type="simple" id="oo_82654.jpg"/></fig></tp:treatment-sec><ref-list><ref id="B19"><mixed-citation xmlns:xlink="http://www.w3.org/1999/xlink" xlink:type="simple">
          <person-group><name name-style="western"><surname>Lohse</surname><given-names>GA</given-names></name><name name-style="western"><surname>Klimaszewski</surname><given-names>J</given-names></name><name name-style="western"><surname>Smetana</surname><given-names>A</given-names></name></person-group> (<year>1990</year>) <article-title>Revision of Arctic <tp:taxon-name><tp:taxon-name-part taxon-name-part-type="subfamily">Aleocharinae</tp:taxon-name-part></tp:taxon-name> of North America (<tp:taxon-name><tp:taxon-name-part taxon-name-part-type="order">Coleoptera</tp:taxon-name-part></tp:taxon-name>: <tp:taxon-name><tp:taxon-name-part taxon-name-part-type="family">Staphylinidae</tp:taxon-name-part></tp:taxon-name>).</article-title> <source>The Coleopterists Bulletin</source> <volume>44</volume>: <fpage>121</fpage>–<lpage>202</lpage>.</mixed-citation></ref><ref id="B16"><mixed-citation xmlns:xlink="http://www.w3.org/1999/xlink" xlink:type="simple">
          <person-group><name name-style="western"><surname>Klimaszewski</surname><given-names>J</given-names></name><name name-style="western"><surname>Benoit</surname><given-names>B</given-names></name><name name-style="western"><surname>Bourdon</surname><given-names>C</given-names></name></person-group> (<year>2012</year>) <article-title>Further contributions to the aleocharine fauna of the Yukon Territory, Canada (<tp:taxon-name><tp:taxon-name-part taxon-name-part-type="order">Coleoptera</tp:taxon-name-part></tp:taxon-name>, <tp:taxon-name><tp:taxon-name-part taxon-name-part-type="family">Staphylinidae</tp:taxon-name-part></tp:taxon-name>).</article-title> <source>ZooKeys</source> <volume>186</volume>: <fpage>207</fpage>–<lpage>237</lpage>. doi: <ext-link xlink:type="simple" ext-link-type="doi" xlink:href="10.3897/zookeys.186.2674">10.3897/zookeys.186.2674</ext-link></mixed-citation></ref><ref id="B25"><mixed-citation xmlns:xlink="http://www.w3.org/1999/xlink" xlink:type="simple">
          <person-group><name name-style="western"><surname>Ratnasingham</surname><given-names>S</given-names></name><name name-style="western"><surname>Hebert</surname><given-names>PDN</given-names></name></person-group> (<year>2013</year>) <article-title>A DNA-based registry for all animal species: The Barcode Index Number (BIN) system.</article-title> <source>PLoS ONE</source> <volume>8</volume>: <elocation-id>e66213</elocation-id>. doi: <ext-link xlink:type="simple" ext-link-type="doi" xlink:href="10.1371/journal.pone.0066213">10.1371/journal.pone.0066213</ext-link></mixed-citation></ref></ref-list></tp:taxon-treatment>
