# Supplementary material for: A review of Canadian and Alaskan species of the genus Liogluta Thomson, and descriptions of three new species (Coleoptera, Staphylinidae, Aleocharinae)
Source: Zookeys. 2016 Mar 24;(573):217–56. doi: 10.3897/zookeys.573.7878 (PMC4829928; doi:10.3897/zookeys.573.7878)
Supplement: XML Treatment for Liogluta quadricollis [file zookeys.573.7878-treatment4.xml]

<!DOCTYPE tp:taxon-treatment
  PUBLIC "-//TaxonX//DTD Taxonomic Treatment Publishing DTD v0 20100105//EN" "tax-treatment-NSO.dtd">
<tp:taxon-treatment xmlns:tp="http://www.plazi.org/taxpub"><tp:treatment-meta><kwd-group><label>Taxon classification</label><kwd><named-content content-type="kingdom">Animalia</named-content></kwd><kwd><named-content content-type="order">Coleoptera</named-content></kwd><kwd><named-content content-type="family">Staphylinidae</named-content></kwd></kwd-group><mixed-citation publication-type="journal"><person-group><name><surname>Klimaszewski</surname><given-names>Jan</given-names></name><name><surname>Webster</surname><given-names>Reginald P.</given-names></name><name><surname>Langor</surname><given-names>David W.</given-names></name><name><surname>Sikes</surname><given-names>Derek</given-names></name><name><surname>Bourdon</surname><given-names>Caroline</given-names></name><name><surname>Godin</surname><given-names>Benoit</given-names></name><name><surname>Ernst</surname><given-names>Crystal</given-names></name></person-group><article-title>A review of Canadian and Alaskan species of the genus <italic><tp:taxon-name><tp:taxon-name-part taxon-name-part-type="genus">Liogluta</tp:taxon-name-part></tp:taxon-name></italic> Thomson, and descriptions of three new species (<tp:taxon-name><tp:taxon-name-part taxon-name-part-type="order">Coleoptera</tp:taxon-name-part></tp:taxon-name>, <tp:taxon-name><tp:taxon-name-part taxon-name-part-type="family">Staphylinidae</tp:taxon-name-part></tp:taxon-name>, <tp:taxon-name><tp:taxon-name-part taxon-name-part-type="subfamily">Aleocharinae</tp:taxon-name-part></tp:taxon-name>)</article-title><source>Zookeys</source><day>24</day><month>3</month><year>2016</year><volume>2016</volume><issue>573</issue><fpage>217</fpage><lpage>256</lpage><pub-id pub-id-type="doi">10.3897/zookeys.573.7878</pub-id></mixed-citation></tp:treatment-meta><tp:nomenclature><tp:taxon-name>
              <tp:taxon-name-part taxon-name-part-type="genus">Liogluta</tp:taxon-name-part>
              <tp:taxon-name-part taxon-name-part-type="species">quadricollis</tp:taxon-name-part>
            </tp:taxon-name><tp:taxon-authority>(Casey, 1894)</tp:taxon-authority><xref ref-type="fig" rid="F3">Figs 16–22</xref><tp:nomenclature-citation-list><tp:nomenclature-citation><tp:taxon-name><tp:taxon-name-part taxon-name-part-type="genus">Anepsiota</tp:taxon-name-part> <tp:taxon-name-part taxon-name-part-type="species">quadricollis</tp:taxon-name-part></tp:taxon-name><comment> Casey, 1894: 330. As <tp:taxon-name><tp:taxon-name-part taxon-name-part-type="genus">Atheta</tp:taxon-name-part> (<tp:taxon-name-part taxon-name-part-type="subgenus">Liogluta</tp:taxon-name-part>)</tp:taxon-name>: <xref ref-type="bibr" rid="B2">Bernhauer and Scheerpeltz 1926</xref>: 658. <bold>Holotype</bold> (female). Canada, <bold>British Columbia</bold>, Vancouver Island, <tp:taxon-name><tp:taxon-name-part taxon-name-part-type="genus">Anepsiota</tp:taxon-name-part> <tp:taxon-name-part taxon-name-part-type="species">quadricollis</tp:taxon-name-part></tp:taxon-name>; Type <named-content xmlns:xlink="http://www.w3.org/1999/xlink" content-type="dwc:institutional_code" xlink:type="simple">USNM</named-content> 39471 (<named-content xmlns:xlink="http://www.w3.org/1999/xlink" content-type="dwc:institutional_code" xlink:type="simple">USNM</named-content>). Examined.</comment></tp:nomenclature-citation></tp:nomenclature-citation-list></tp:nomenclature><tp:treatment-sec sec-type="New locality data"><title>New locality data.</title><p>Canada: <bold>British Columbia</bold>: Hwy 5 at Juliet Creek, <named-content xmlns:xlink="http://www.w3.org/1999/xlink" content-type="date" xlink:type="simple">25.IX.1994</named-content>, Lot 2 [in forest under rocks in poplar stand], B.F. &amp; J.L. Carr, J. &amp; B. Carr Coll., bequested to <named-content xmlns:xlink="http://www.w3.org/1999/xlink" content-type="dwc:institutional_code" xlink:type="simple">CNC</named-content> August 2000 (1 ♂, <named-content xmlns:xlink="http://www.w3.org/1999/xlink" content-type="dwc:institutional_code" xlink:type="simple">CNC</named-content>).</p></tp:treatment-sec><tp:treatment-sec sec-type="Diagnosis"><title>Diagnosis.</title><p>This species may be distinguished by the following combination of characters: body subparallel, slender, bicoloured, pronotum orange and remainder of body dark brown to reddish-brown; length 4.1–4.3 mm (Fig. <xref ref-type="fig" rid="F3">16</xref>); integument of forebody with weak meshed microsculpture, surface highly glossy; head slightly narrower than pronotum; pronotum subquadrate; antennae enlarged and black to brown; elytra about as wide as pronotum and at suture about as long as pronotum; basal two articles of metatarsus distinctly elongate, subequal in length, each longer than third article. <bold>New description of male.</bold> Apical margin of tergite VIII with broad, obtusely triangular projection in almost middle half with rounded lateral angles (Fig. <xref ref-type="fig" rid="F3">18</xref>); sternite VIII elongate, rounded apically, with antecostal suture arcuate, well separated from basal margin (Fig. <xref ref-type="fig" rid="F3">19</xref>); median lobe of aedeagus with tubus short and sinuate, its subapical part narrowly elongate in lateral view, internal sac structures distinct (Fig. <xref ref-type="fig" rid="F3">17</xref>). <bold>Female.</bold> Tergite VIII with apical margin obtusely angulate, broadly rounded at middle (Fig. <xref ref-type="fig" rid="F3">20</xref>); sternite VIII shallowly, broadly emarginated medially (Fig. <xref ref-type="fig" rid="F3">21</xref>); spermatheca with a short club-shaped capsule and short apical invagination, stem long and highly sinuate (Fig. <xref ref-type="fig" rid="F3">22</xref>).</p></tp:treatment-sec><tp:treatment-sec sec-type="Natural history"><title>Natural history.</title><p>The holotype and the other <abbrev xmlns:xlink="http://www.w3.org/1999/xlink" xlink:title="British Columbia" xlink:type="simple">BC</abbrev> specimen were collected in September, the Carrs collected a male under a rock in a poplar stand.</p></tp:treatment-sec><tp:treatment-sec sec-type="Distribution"><title>Distribution.</title><p>Vancouver Island, British Columbia (<xref ref-type="bibr" rid="B4">Casey 1894</xref>).</p></tp:treatment-sec><tp:treatment-sec><!--Section generated to contain objects referenced in tp:taxon-treatment.--><fig id="F3" position="float" orientation="portrait"><label>Figures 16–22.</label><caption><p>
          <italic><tp:taxon-name><tp:taxon-name-part taxon-name-part-type="genus">Liogluta</tp:taxon-name-part> <tp:taxon-name-part taxon-name-part-type="species">quadricollis</tp:taxon-name-part></tp:taxon-name></italic> (Casey): <bold>16</bold> habitus in dorsal view <bold>17</bold> median lobe of aedeagus in lateral view <bold>18</bold> male tergite VIII <bold>19</bold> male sternite VIII [16–19 based on male from <abbrev xmlns:xlink="http://www.w3.org/1999/xlink" xlink:title="British Columbia" xlink:type="simple">BC</abbrev>] <bold>20</bold> female tergite VIII <bold>21</bold> female sternite VIII <bold>22</bold> spermatheca (19–22 based on female holotype). Scale bar of habitus = 1 mm, remaining scale bars = 0.2 mm.</p></caption><graphic xmlns:xlink="http://www.w3.org/1999/xlink" xlink:href="zookeys-573-217-g003.jpg" position="float" orientation="portrait" xlink:type="simple" id="oo_82655.jpg"/></fig></tp:treatment-sec><ref-list><ref id="B2"><mixed-citation xmlns:xlink="http://www.w3.org/1999/xlink" xlink:type="simple">
          <person-group><name name-style="western"><surname>Bernhauer</surname><given-names>M</given-names></name><name name-style="western"><surname>Scheerpeltz</surname><given-names>O</given-names></name></person-group> (<year>1926</year>) <source>Pars 82: <tp:taxon-name><tp:taxon-name-part taxon-name-part-type="family">Staphylinidae</tp:taxon-name-part></tp:taxon-name> VI [pp. 499–988] In: Coleopterorum Catalogus. Volumen V. <tp:taxon-name><tp:taxon-name-part taxon-name-part-type="family">Staphylinidae</tp:taxon-name-part></tp:taxon-name>. W.</source> <publisher-name>Junk</publisher-name>, <publisher-loc>Berlin</publisher-loc>, <size units="page">988 pp</size>.</mixed-citation></ref><ref id="B4"><mixed-citation xmlns:xlink="http://www.w3.org/1999/xlink" xlink:type="simple">
          <person-group><name name-style="western"><surname>Casey</surname><given-names>TL</given-names></name></person-group> (<year>1894</year>) <article-title>Coleopterological notices. V.</article-title> <source>Annals of the New York Academy of Sciences</source> <volume>7</volume>: <fpage>281</fpage>–<lpage>606</lpage>, pl. 1. [often cited as <year>1893</year>]</mixed-citation></ref></ref-list></tp:taxon-treatment>
