# Supplementary material for: A review of Canadian and Alaskan species of the genus Liogluta Thomson, and descriptions of three new species (Coleoptera, Staphylinidae, Aleocharinae)
Source: Zookeys. 2016 Mar 24;(573):217–56. doi: 10.3897/zookeys.573.7878 (PMC4829928; doi:10.3897/zookeys.573.7878)
Supplement: XML Treatment for Liogluta wickhami [file zookeys.573.7878-treatment5.xml]

<!DOCTYPE tp:taxon-treatment
  PUBLIC "-//TaxonX//DTD Taxonomic Treatment Publishing DTD v0 20100105//EN" "tax-treatment-NSO.dtd">
<tp:taxon-treatment xmlns:tp="http://www.plazi.org/taxpub"><tp:treatment-meta><kwd-group><label>Taxon classification</label><kwd><named-content content-type="kingdom">Animalia</named-content></kwd><kwd><named-content content-type="order">Coleoptera</named-content></kwd><kwd><named-content content-type="family">Staphylinidae</named-content></kwd></kwd-group><mixed-citation publication-type="journal"><person-group><name><surname>Klimaszewski</surname><given-names>Jan</given-names></name><name><surname>Webster</surname><given-names>Reginald P.</given-names></name><name><surname>Langor</surname><given-names>David W.</given-names></name><name><surname>Sikes</surname><given-names>Derek</given-names></name><name><surname>Bourdon</surname><given-names>Caroline</given-names></name><name><surname>Godin</surname><given-names>Benoit</given-names></name><name><surname>Ernst</surname><given-names>Crystal</given-names></name></person-group><article-title>A review of Canadian and Alaskan species of the genus <italic><tp:taxon-name><tp:taxon-name-part taxon-name-part-type="genus">Liogluta</tp:taxon-name-part></tp:taxon-name></italic> Thomson, and descriptions of three new species (<tp:taxon-name><tp:taxon-name-part taxon-name-part-type="order">Coleoptera</tp:taxon-name-part></tp:taxon-name>, <tp:taxon-name><tp:taxon-name-part taxon-name-part-type="family">Staphylinidae</tp:taxon-name-part></tp:taxon-name>, <tp:taxon-name><tp:taxon-name-part taxon-name-part-type="subfamily">Aleocharinae</tp:taxon-name-part></tp:taxon-name>)</article-title><source>Zookeys</source><day>24</day><month>3</month><year>2016</year><volume>2016</volume><issue>573</issue><fpage>217</fpage><lpage>256</lpage><pub-id pub-id-type="doi">10.3897/zookeys.573.7878</pub-id></mixed-citation></tp:treatment-meta><tp:nomenclature><tp:taxon-name>
              <tp:taxon-name-part taxon-name-part-type="genus">Liogluta</tp:taxon-name-part>
              <tp:taxon-name-part taxon-name-part-type="species">wickhami</tp:taxon-name-part>
            </tp:taxon-name><tp:taxon-authority>(Casey, 1894)</tp:taxon-authority><xref ref-type="fig" rid="F4">Figs 23–29</xref><!--PageBreak--><!--PageBreak--><tp:nomenclature-citation-list><tp:nomenclature-citation><tp:taxon-name><tp:taxon-name-part taxon-name-part-type="genus">Anepsiota</tp:taxon-name-part> <tp:taxon-name-part taxon-name-part-type="species">wickhami</tp:taxon-name-part></tp:taxon-name><comment> Casey, 1894: 331. As <tp:taxon-name><tp:taxon-name-part taxon-name-part-type="genus">Atheta</tp:taxon-name-part> (<tp:taxon-name-part taxon-name-part-type="subgenus">Liogluta</tp:taxon-name-part>)</tp:taxon-name>: <xref ref-type="bibr" rid="B2">Bernhauer and Scheerpeltz 1926</xref>: 656. <bold>Holotype</bold> (female): Canada, <bold>British Columbia</bold>; Stickeen River Canyon; <tp:taxon-name><tp:taxon-name-part taxon-name-part-type="genus">Anepsiota</tp:taxon-name-part> <tp:taxon-name-part taxon-name-part-type="species">wickhami</tp:taxon-name-part></tp:taxon-name>; Type <named-content xmlns:xlink="http://www.w3.org/1999/xlink" content-type="dwc:institutional_code" xlink:type="simple">USNM</named-content> 39474, Casey bequest 1925 (<named-content xmlns:xlink="http://www.w3.org/1999/xlink" content-type="dwc:institutional_code" xlink:type="simple">USNM</named-content>). Examined.</comment></tp:nomenclature-citation></tp:nomenclature-citation-list></tp:nomenclature><tp:treatment-sec sec-type="New locality data"><title>New locality data.</title><p>Canada: <bold>British Columbia</bold>: Mi. 56 Haines Hwy., Three Guardsmen Pass, <named-content xmlns:xlink="http://www.w3.org/1999/xlink" content-type="date" xlink:type="simple">4.VII.1968</named-content>, 3200 feet, J.M. Campbell and A. Smetana (1 ♂, <named-content xmlns:xlink="http://www.w3.org/1999/xlink" content-type="dwc:institutional_code" xlink:type="simple">CNC</named-content>).</p></tp:treatment-sec><tp:treatment-sec sec-type="Diagnosis"><title>Diagnosis.</title><p>This species may be distinguished by the following combination of characters: body broadly subparallel (Fig. <xref ref-type="fig" rid="F4">23</xref>); pronotum, elytra, legs and basal antennal article reddish-brown, head and abdomen chestnut brown (Fig. <xref ref-type="fig" rid="F4">23</xref>); length 4.0–4.2 mm; integument of forebody with meshed microsculpture, moderately glossy; head about one-third narrower than maximum width of pronotum; pronotum more or less evenly arcuate laterally (Fig. <xref ref-type="fig" rid="F4">23</xref>); elytra at suture about as long as pronotum; basal three articles of metatarsus missing in holotype (Fig. <xref ref-type="fig" rid="F4">23</xref>). <bold>New description of male.</bold> Apical margin of tergite VIII with very broad, short, subtruncate projection with rounded lateral angles, with apical margin faintly crenulate (Fig. <xref ref-type="fig" rid="F4">25</xref>); sternite VIII broadly rounded apically (Fig. <xref ref-type="fig" rid="F4">26</xref>); median lobe of aedeagus with tubus slightly arcuate ventrally, with apex narrow and rounded (Fig. <xref ref-type="fig" rid="F4">24</xref>). <bold>Female.</bold> Tergite VIII truncate apically (Fig. <xref ref-type="fig" rid="F4">27</xref>); sternite VIII very slightly broadly emarginate apically (Fig. <xref ref-type="fig" rid="F4">28</xref>); spermatheca with tubular capsule and deep apical invagination, stem thin, long, and highly sinuate (Fig. <xref ref-type="fig" rid="F4">29</xref>).</p><!--PageBreak--><!--PageBreak--><p>This species is similar to <italic><tp:taxon-name><tp:taxon-name-part taxon-name-part-type="genus">Liogluta</tp:taxon-name-part> <tp:taxon-name-part taxon-name-part-type="species">terminalis</tp:taxon-name-part></tp:taxon-name></italic> but has dark brown antennae, head and pronotum (antennae, head, and pronotum are uniformly reddish-brown or only slightly darker than remaining parts of the body in <italic><tp:taxon-name><tp:taxon-name-part taxon-name-part-type="genus">Liogluta</tp:taxon-name-part> <tp:taxon-name-part taxon-name-part-type="species">terminalis</tp:taxon-name-part></tp:taxon-name></italic>). Spermatheca is differently shaped in each species; <italic><tp:taxon-name><tp:taxon-name-part taxon-name-part-type="genus">Liogluta</tp:taxon-name-part> <tp:taxon-name-part taxon-name-part-type="species">wickhami</tp:taxon-name-part></tp:taxon-name></italic> has smaller and differently shaped capsule with a deep apical invagination and has a shorter and differently looped posterior stem (Fig. <xref ref-type="fig" rid="F4">29</xref>). <italic><tp:taxon-name><tp:taxon-name-part taxon-name-part-type="genus">Liogluta</tp:taxon-name-part> <tp:taxon-name-part taxon-name-part-type="species">wickhami</tp:taxon-name-part></tp:taxon-name></italic> is also very similar to <italic><tp:taxon-name><tp:taxon-name-part taxon-name-part-type="genus">Liogluta</tp:taxon-name-part> <tp:taxon-name-part taxon-name-part-type="species">vasta</tp:taxon-name-part></tp:taxon-name></italic> but can be distinguished by the shape of pronotum which has evenly arcuate sides and is broadest at middle (Fig. <xref ref-type="fig" rid="F4">23</xref>), while it is trapezoidal in shape and is broadest in apical third in the latter species (Fig. <xref ref-type="fig" rid="F5">30</xref>).</p></tp:treatment-sec><tp:treatment-sec sec-type="Natural history"><title>Natural history.</title><p>Unknown.</p></tp:treatment-sec><tp:treatment-sec sec-type="Distribution"><title>Distribution.</title><p>The female holotype was captured in the Stickeen River Valley of British Columbia (<xref ref-type="bibr" rid="B4">Casey 1894</xref>), and one male was found in Three Guardsmen Pass, British Columbia.</p></tp:treatment-sec><tp:treatment-sec><!--Section generated to contain objects referenced in tp:taxon-treatment.--><fig id="F4" position="float" orientation="portrait"><label>Figures 23–29.</label><caption><p>
          <italic><tp:taxon-name><tp:taxon-name-part taxon-name-part-type="genus">Liogluta</tp:taxon-name-part> <tp:taxon-name-part taxon-name-part-type="species">wickhami</tp:taxon-name-part></tp:taxon-name></italic> (Casey): <bold>23</bold> habitus in dorsal view <bold>24</bold> median lobe of aedeagus in lateral view <bold>25</bold> male tergite VIII <bold>26</bold> male sternite VIII <bold>27</bold> female tergite VIII <bold>28</bold> female sternite VIII <bold>29</bold> spermatheca [<bold>23</bold>, <bold>27–29</bold> based on female holotype]. Scale bar of habitus = 1 mm, remaining scale bars = 0.2 mm.</p></caption><graphic xmlns:xlink="http://www.w3.org/1999/xlink" xlink:href="zookeys-573-217-g004.jpg" position="float" orientation="portrait" xlink:type="simple" id="oo_82656.jpg"/></fig><fig id="F5" position="float" orientation="portrait"><label>Figures 30–34.</label><caption><p>
          <italic><tp:taxon-name><tp:taxon-name-part taxon-name-part-type="genus">Liogluta</tp:taxon-name-part> <tp:taxon-name-part taxon-name-part-type="species">vasta</tp:taxon-name-part></tp:taxon-name></italic> (Mäklin): <bold>30</bold> habitus in dorsal view <bold>31</bold> female pygidium (terminal segments) <bold>32</bold> female tergite VIII <bold>33</bold> female sternite VIII (30–33 based on female holotype) <bold>34</bold> spermatheca (based on <abbrev xmlns:xlink="http://www.w3.org/1999/xlink" xlink:title="Yukon Territory" xlink:type="simple">YT</abbrev> specimen after Lohse and Smetana 1895). Scale bar of habitus = 1 mm, remaining scale bars = 0.2 mm.</p></caption><graphic xmlns:xlink="http://www.w3.org/1999/xlink" xlink:href="zookeys-573-217-g005.jpg" position="float" orientation="portrait" xlink:type="simple" id="oo_82657.jpg"/></fig></tp:treatment-sec><ref-list><ref id="B2"><mixed-citation xmlns:xlink="http://www.w3.org/1999/xlink" xlink:type="simple">
          <person-group><name name-style="western"><surname>Bernhauer</surname><given-names>M</given-names></name><name name-style="western"><surname>Scheerpeltz</surname><given-names>O</given-names></name></person-group> (<year>1926</year>) <source>Pars 82: <tp:taxon-name><tp:taxon-name-part taxon-name-part-type="family">Staphylinidae</tp:taxon-name-part></tp:taxon-name> VI [pp. 499–988] In: Coleopterorum Catalogus. Volumen V. <tp:taxon-name><tp:taxon-name-part taxon-name-part-type="family">Staphylinidae</tp:taxon-name-part></tp:taxon-name>. W.</source> <publisher-name>Junk</publisher-name>, <publisher-loc>Berlin</publisher-loc>, <size units="page">988 pp</size>.</mixed-citation></ref><ref id="B4"><mixed-citation xmlns:xlink="http://www.w3.org/1999/xlink" xlink:type="simple">
          <person-group><name name-style="western"><surname>Casey</surname><given-names>TL</given-names></name></person-group> (<year>1894</year>) <article-title>Coleopterological notices. V.</article-title> <source>Annals of the New York Academy of Sciences</source> <volume>7</volume>: <fpage>281</fpage>–<lpage>606</lpage>, pl. 1. [often cited as <year>1893</year>]</mixed-citation></ref></ref-list></tp:taxon-treatment>
