# Supplementary material for: A review of Canadian and Alaskan species of the genus Liogluta Thomson, and descriptions of three new species (Coleoptera, Staphylinidae, Aleocharinae)
Source: Zookeys. 2016 Mar 24;(573):217–56. doi: 10.3897/zookeys.573.7878 (PMC4829928; doi:10.3897/zookeys.573.7878)
Supplement: XML Treatment for Liogluta vasta [file zookeys.573.7878-treatment6.xml]

<!DOCTYPE tp:taxon-treatment
  PUBLIC "-//TaxonX//DTD Taxonomic Treatment Publishing DTD v0 20100105//EN" "tax-treatment-NSO.dtd">
<tp:taxon-treatment xmlns:tp="http://www.plazi.org/taxpub"><tp:treatment-meta><kwd-group><label>Taxon classification</label><kwd><named-content content-type="kingdom">Animalia</named-content></kwd><kwd><named-content content-type="order">Coleoptera</named-content></kwd><kwd><named-content content-type="family">Staphylinidae</named-content></kwd></kwd-group><mixed-citation publication-type="journal"><person-group><name><surname>Klimaszewski</surname><given-names>Jan</given-names></name><name><surname>Webster</surname><given-names>Reginald P.</given-names></name><name><surname>Langor</surname><given-names>David W.</given-names></name><name><surname>Sikes</surname><given-names>Derek</given-names></name><name><surname>Bourdon</surname><given-names>Caroline</given-names></name><name><surname>Godin</surname><given-names>Benoit</given-names></name><name><surname>Ernst</surname><given-names>Crystal</given-names></name></person-group><article-title>A review of Canadian and Alaskan species of the genus <italic><tp:taxon-name><tp:taxon-name-part taxon-name-part-type="genus">Liogluta</tp:taxon-name-part></tp:taxon-name></italic> Thomson, and descriptions of three new species (<tp:taxon-name><tp:taxon-name-part taxon-name-part-type="order">Coleoptera</tp:taxon-name-part></tp:taxon-name>, <tp:taxon-name><tp:taxon-name-part taxon-name-part-type="family">Staphylinidae</tp:taxon-name-part></tp:taxon-name>, <tp:taxon-name><tp:taxon-name-part taxon-name-part-type="subfamily">Aleocharinae</tp:taxon-name-part></tp:taxon-name>)</article-title><source>Zookeys</source><day>24</day><month>3</month><year>2016</year><volume>2016</volume><issue>573</issue><fpage>217</fpage><lpage>256</lpage><pub-id pub-id-type="doi">10.3897/zookeys.573.7878</pub-id></mixed-citation></tp:treatment-meta><tp:nomenclature><tp:taxon-name>
              <tp:taxon-name-part taxon-name-part-type="genus">Liogluta</tp:taxon-name-part>
              <tp:taxon-name-part taxon-name-part-type="species">vasta</tp:taxon-name-part>
            </tp:taxon-name><tp:taxon-authority>(Mӓklin, 1853)</tp:taxon-authority><xref ref-type="fig" rid="F5">Figs 30–34</xref><tp:nomenclature-citation-list><tp:nomenclature-citation><tp:taxon-name><tp:taxon-name-part taxon-name-part-type="genus">Homalota</tp:taxon-name-part> <tp:taxon-name-part taxon-name-part-type="species">vasta</tp:taxon-name-part></tp:taxon-name><comment> Mӓklin, 1853: 183. As <tp:taxon-name><tp:taxon-name-part taxon-name-part-type="genus">Atheta</tp:taxon-name-part> (<tp:taxon-name-part taxon-name-part-type="subgenus">Liogluta</tp:taxon-name-part>)</tp:taxon-name>: <xref ref-type="bibr" rid="B23">Moore and Legner 1975</xref>: 376; as <tp:taxon-name><tp:taxon-name-part taxon-name-part-type="genus">Liogluta</tp:taxon-name-part></tp:taxon-name>: <xref ref-type="bibr" rid="B20">Lohse and Smetana 1985</xref>: 297, <xref ref-type="bibr" rid="B10">Gusarov 2003a</xref>: 39. <bold>Lectotype</bold> (female): USA, <bold>Alaska</bold>: Sitka; Holmberg; Mus. Zool. H:fors, Spec. Typ. No. 2251, <tp:taxon-name><tp:taxon-name-part taxon-name-part-type="genus">Homalota</tp:taxon-name-part> <tp:taxon-name-part taxon-name-part-type="species">vasta</tp:taxon-name-part></tp:taxon-name> Mӓkl.; Mus. Zool. Helsinki, Loan No. C98–138; Paralectotypus <tp:taxon-name><tp:taxon-name-part taxon-name-part-type="genus">Homalota</tp:taxon-name-part> <tp:taxon-name-part taxon-name-part-type="species">vasta</tp:taxon-name-part></tp:taxon-name> Mӓklin, Lohse des. 1985, Gusarov rev. 2000; <ext-link xmlns:xlink="http://www.w3.org/1999/xlink" xlink:type="simple" ext-link-type="uri" xlink:href="http://id.luomus.fi/GAC">http://id.luomus.fi/GAC</ext-link>. 16963, UNITED STATES <bold>Alaska</bold>, Sitka, <named-content xmlns:xlink="http://www.w3.org/1999/xlink" content-type="dwc:verbatimCoordinates" xlink:type="simple">57.1483N, 135.23W</named-content>, Holmberg leg. Examined. We have added a new lectotype label (see discussion below) [there was no original label designated by Lohse]. <bold>Paralectotype</bold> (female): USA, <bold>Alaska</bold>: Sitka; Holmberg; <tp:taxon-name><tp:taxon-name-part taxon-name-part-type="genus">Homalota</tp:taxon-name-part> <tp:taxon-name-part taxon-name-part-type="species">vasta</tp:taxon-name-part></tp:taxon-name> m. Sitkcha [Sitka]; Mus. Zool. Typ. No. 2250, <tp:taxon-name><tp:taxon-name-part taxon-name-part-type="genus">Homalota</tp:taxon-name-part> <tp:taxon-name-part taxon-name-part-type="species">vasta</tp:taxon-name-part></tp:taxon-name> Mӓkl.; typus; Mus. Zool. Helsinki, Loan No. C 14527; Mus. Zool. Helsinki, Loan No. C 98; Lectotypus <tp:taxon-name><tp:taxon-name-part taxon-name-part-type="genus">Homalota</tp:taxon-name-part> <tp:taxon-name-part taxon-name-part-type="species">vasta</tp:taxon-name-part></tp:taxon-name> Mӓklin, Lohse des. 1985, Gusarov rev. 2000; <ext-link xmlns:xlink="http://www.w3.org/1999/xlink" xlink:type="simple" ext-link-type="uri" xlink:href="http://id.luomus.fi/GAC">http://id.luomus.fi/GAC</ext-link>. 16962, UNITED STATES <bold>Alaska</bold>, Sitka, <named-content xmlns:xlink="http://www.w3.org/1999/xlink" content-type="dwc:verbatimCoordinates" xlink:type="simple">57.1483N, 135.23W</named-content>, Holmberg leg. Examined. We have added a new Paralectotype label (see discussion below) [there was no original label designated by Lohse].</comment></tp:nomenclature-citation></tp:nomenclature-citation-list></tp:nomenclature><tp:treatment-sec sec-type="Diagnosis"><title>Diagnosis</title><p>(based on female lectotype, male unknown). This species is very similar to <italic><tp:taxon-name><tp:taxon-name-part taxon-name-part-type="genus">Liogluta</tp:taxon-name-part> <tp:taxon-name-part taxon-name-part-type="species">wickhami</tp:taxon-name-part></tp:taxon-name></italic>, but in <italic><tp:taxon-name><tp:taxon-name-part taxon-name-part-type="genus">Liogluta</tp:taxon-name-part> <tp:taxon-name-part taxon-name-part-type="species">vasta</tp:taxon-name-part></tp:taxon-name></italic> the forebody is less reddish, and the pronotum is more trapezoidal and narrowest at base (Fig. <xref ref-type="fig" rid="F5">30</xref>); the apical margin of tergite VIII is broadly arcuate with the antecostal suture very narrowly separated from the basal margin (Fig. <xref ref-type="fig" rid="F5">32</xref>); the apical margin of sternite VIII is slightly, very broadly emarginate with the antecostal suture highly sinuate and well separated from the basal margin (Fig. <xref ref-type="fig" rid="F5">33</xref>).</p><p>The female lectotype is missing the spermatheca. The spermatheca of the Yukon specimen in <named-content xmlns:xlink="http://www.w3.org/1999/xlink" content-type="dwc:institutional_code" xlink:type="simple">CNC</named-content> cited by <xref ref-type="bibr" rid="B20">Lohse and Smetana (1985)</xref>, tentatively identified as belonging to this species, is illustrated in Fig. <xref ref-type="fig" rid="F5">34</xref> (after <xref ref-type="bibr" rid="B20">Lohse and Smetana 1985</xref>). Males and more females from the type locality are needed to clearly define this species, which is here tentatively listed as a valid species. When more specimens of <italic><tp:taxon-name><tp:taxon-name-part taxon-name-part-type="genus">Liogluta</tp:taxon-name-part> <tp:taxon-name-part taxon-name-part-type="species">vasta</tp:taxon-name-part></tp:taxon-name></italic> become available for study and the morphological variation is known, we will be able to understand the relationship of this species to other nearctic <italic><tp:taxon-name><tp:taxon-name-part taxon-name-part-type="genus">Liogluta</tp:taxon-name-part></tp:taxon-name></italic> species. <italic><tp:taxon-name><tp:taxon-name-part taxon-name-part-type="genus">Liogluta</tp:taxon-name-part> <tp:taxon-name-part taxon-name-part-type="species">vasta</tp:taxon-name-part></tp:taxon-name></italic> is also similar to some specimens (with broad pronotum) of <italic><tp:taxon-name><tp:taxon-name-part taxon-name-part-type="genus">Liogluta</tp:taxon-name-part> <tp:taxon-name-part taxon-name-part-type="species">trapezicollis</tp:taxon-name-part></tp:taxon-name></italic>. A DNA comparison between <italic><tp:taxon-name><tp:taxon-name-part taxon-name-part-type="genus">Liogluta</tp:taxon-name-part> <tp:taxon-name-part taxon-name-part-type="species">vasta</tp:taxon-name-part></tp:taxon-name></italic> and other <italic><tp:taxon-name><tp:taxon-name-part taxon-name-part-type="genus">Liogluta</tp:taxon-name-part></tp:taxon-name></italic> species is needed to clarify its identity and relationships.</p></tp:treatment-sec><tp:treatment-sec sec-type="Distribution"><title>Distribution.</title><p>Canada: <abbrev xmlns:xlink="http://www.w3.org/1999/xlink" xlink:title="Yukon Territory" xlink:type="simple">YT</abbrev>?. USA: AK.</p></tp:treatment-sec><tp:treatment-sec sec-type="Discussion"><title>Discussion.</title><p>The original type material of <italic><tp:taxon-name><tp:taxon-name-part taxon-name-part-type="genus">Homalota</tp:taxon-name-part> <tp:taxon-name-part taxon-name-part-type="species">vasta</tp:taxon-name-part></tp:taxon-name></italic> Mӓklin, 1853 (<abbrev xmlns:xlink="http://www.w3.org/1999/xlink" content-type="institution" xlink:title="Museum of Zoology, Helsinki, Finland" xlink:type="simple">ZMH</abbrev>) consists of two female specimens representing two different species in two genera, <italic><tp:taxon-name><tp:taxon-name-part taxon-name-part-type="genus">Atheta</tp:taxon-name-part></tp:taxon-name></italic> (as <italic><tp:taxon-name><tp:taxon-name-part taxon-name-part-type="genus">Boreophilia</tp:taxon-name-part></tp:taxon-name></italic> in <xref ref-type="bibr" rid="B20">Lohse and Smetana 1985</xref>) and <italic><tp:taxon-name><tp:taxon-name-part taxon-name-part-type="genus">Liogluta</tp:taxon-name-part></tp:taxon-name></italic>. <xref ref-type="bibr" rid="B20">Lohse and Smetana (1985)</xref> designated the female specimen belonging to <italic><tp:taxon-name><tp:taxon-name-part taxon-name-part-type="genus">Liogluta</tp:taxon-name-part></tp:taxon-name></italic> as the lectotype of <italic><tp:taxon-name><tp:taxon-name-part taxon-name-part-type="genus">Homalota</tp:taxon-name-part> <tp:taxon-name-part taxon-name-part-type="species">vasta</tp:taxon-name-part></tp:taxon-name></italic> Mӓklin. However, the label data published by <xref ref-type="bibr" rid="B20">Lohse and Smetana (1985)</xref> for the <italic><tp:taxon-name><tp:taxon-name-part taxon-name-part-type="genus">Liogluta</tp:taxon-name-part></tp:taxon-name></italic> specimen corresponded to the <italic><tp:taxon-name><tp:taxon-name-part taxon-name-part-type="genus">Atheta</tp:taxon-name-part></tp:taxon-name></italic> specimen (see also discussion in <xref ref-type="bibr" rid="B11">Gusarov 2003b</xref>, who also mislabelled the specimens). We consider Lohse and Smetana’s lectotype designation as valid regardless of the obvious mistake of publishing the wrong label data; therefore, the name <italic><tp:taxon-name><tp:taxon-name-part taxon-name-part-type="species">vasta</tp:taxon-name-part></tp:taxon-name></italic> is affiliated with <italic><tp:taxon-name><tp:taxon-name-part taxon-name-part-type="genus">Liogluta</tp:taxon-name-part></tp:taxon-name></italic>. The female paralectotype belongs to <italic><tp:taxon-name><tp:taxon-name-part taxon-name-part-type="genus">Atheta</tp:taxon-name-part> <tp:taxon-name-part taxon-name-part-type="species">keeni</tp:taxon-name-part></tp:taxon-name></italic> Casey, 1910.</p><p>It is noteworthy that despite years of intensive collections made primarily between 2008–2013 in southeast Alaskan lowland forests and alpine zones, including in and around Sitka, which have resulted in 22,029 specimens of <tp:taxon-name><tp:taxon-name-part taxon-name-part-type="family">Staphylinidae</tp:taxon-name-part></tp:taxon-name> (<ext-link xmlns:xlink="http://www.w3.org/1999/xlink" xlink:type="simple" ext-link-type="uri" xlink:href="http://arctos.database.museum/saved/SE-AK-Staphylinidae">http://arctos.database.museum/saved/SE-AK-Staphylinidae</ext-link>), no specimens of <italic><tp:taxon-name><tp:taxon-name-part taxon-name-part-type="genus">Liogluta</tp:taxon-name-part> <tp:taxon-name-part taxon-name-part-type="species">vasta</tp:taxon-name-part></tp:taxon-name></italic> were found.</p></tp:treatment-sec><tp:treatment-sec><!--Section generated to contain objects referenced in tp:taxon-treatment.--><fig id="F5" position="float" orientation="portrait"><label>Figures 30–34.</label><caption><p>
          <italic><tp:taxon-name><tp:taxon-name-part taxon-name-part-type="genus">Liogluta</tp:taxon-name-part> <tp:taxon-name-part taxon-name-part-type="species">vasta</tp:taxon-name-part></tp:taxon-name></italic> (Mäklin): <bold>30</bold> habitus in dorsal view <bold>31</bold> female pygidium (terminal segments) <bold>32</bold> female tergite VIII <bold>33</bold> female sternite VIII (30–33 based on female holotype) <bold>34</bold> spermatheca (based on <abbrev xmlns:xlink="http://www.w3.org/1999/xlink" xlink:title="Yukon Territory" xlink:type="simple">YT</abbrev> specimen after Lohse and Smetana 1895). Scale bar of habitus = 1 mm, remaining scale bars = 0.2 mm.</p></caption><graphic xmlns:xlink="http://www.w3.org/1999/xlink" xlink:href="zookeys-573-217-g005.jpg" position="float" orientation="portrait" xlink:type="simple" id="oo_82657.jpg"/></fig></tp:treatment-sec><ref-list><ref id="B23"><mixed-citation xmlns:xlink="http://www.w3.org/1999/xlink" xlink:type="simple">
          <person-group><name name-style="western"><surname>Moore</surname><given-names>I</given-names></name><name name-style="western"><surname>Legner</surname><given-names>EF</given-names></name></person-group> (<year>1975</year>) <article-title>A catalogue of the <tp:taxon-name><tp:taxon-name-part taxon-name-part-type="family">Staphylinidae</tp:taxon-name-part></tp:taxon-name> of America north of Mexico (<tp:taxon-name><tp:taxon-name-part taxon-name-part-type="order">Coleoptera</tp:taxon-name-part></tp:taxon-name>).</article-title> <publisher-name>University of California, Division of Agricultural Sciences</publisher-name>, <source>Special Publication</source> <issue>No. 3015</issue>: <fpage>1</fpage>–<lpage>514</lpage>.</mixed-citation></ref><ref id="B20"><mixed-citation xmlns:xlink="http://www.w3.org/1999/xlink" xlink:type="simple">
          <person-group><name name-style="western"><surname>Lohse</surname><given-names>GA</given-names></name><name name-style="western"><surname>Smetana</surname><given-names>A</given-names></name></person-group> (<year>1985</year>) <article-title>Revision of the types of species of <tp:taxon-name><tp:taxon-name-part taxon-name-part-type="tribe">Oxypodini</tp:taxon-name-part></tp:taxon-name> and <tp:taxon-name><tp:taxon-name-part taxon-name-part-type="tribe">Athetini</tp:taxon-name-part></tp:taxon-name> (<italic>sensu</italic> Seevers) described from Mannerheim and Mäklin from North America (<tp:taxon-name><tp:taxon-name-part taxon-name-part-type="order">Coleoptera</tp:taxon-name-part></tp:taxon-name>: <tp:taxon-name><tp:taxon-name-part taxon-name-part-type="family">Staphylinidae</tp:taxon-name-part></tp:taxon-name>).</article-title> <source>The Coleopterists Bulletin</source> <volume>39</volume>: <fpage>281</fpage>–<lpage>300</lpage>.</mixed-citation></ref><ref id="B10"><mixed-citation xmlns:xlink="http://www.w3.org/1999/xlink" xlink:type="simple">
          <person-group><name name-style="western"><surname>Gusarov</surname><given-names>VI</given-names></name></person-group> (<year>2003a</year>) <source>A catalogue of the athetine species of America north of Mexico (<tp:taxon-name><tp:taxon-name-part taxon-name-part-type="order">Coleoptera</tp:taxon-name-part></tp:taxon-name>: <tp:taxon-name><tp:taxon-name-part taxon-name-part-type="family">Staphylinidae</tp:taxon-name-part></tp:taxon-name>: <tp:taxon-name><tp:taxon-name-part taxon-name-part-type="subfamily">Aleocharinae</tp:taxon-name-part></tp:taxon-name>: <tp:taxon-name><tp:taxon-name-part taxon-name-part-type="tribe">Athetini</tp:taxon-name-part></tp:taxon-name>)</source>. (I.S.: Internet Site). <ext-link xlink:type="simple" ext-link-type="uri" xlink:href="http://nhm.ku.edu/ksem/peet/cata_web.htm">http://nhm.ku.edu/ksem/peet/cata_web.htm</ext-link> [<date-in-citation content-type="update-date">Last Updated: December 15, 2003</date-in-citation>]</mixed-citation></ref><ref id="B11"><mixed-citation xmlns:xlink="http://www.w3.org/1999/xlink" xlink:type="simple">
          <person-group><name name-style="western"><surname>Gusarov</surname><given-names>VI</given-names></name></person-group> (<year>2003b</year>) <article-title>Revision of some types of North American aleocharines (<tp:taxon-name><tp:taxon-name-part taxon-name-part-type="order">Coleoptera</tp:taxon-name-part></tp:taxon-name>: <tp:taxon-name><tp:taxon-name-part taxon-name-part-type="family">Staphylinidae</tp:taxon-name-part></tp:taxon-name>: <tp:taxon-name><tp:taxon-name-part taxon-name-part-type="subfamily">Aleocharinae</tp:taxon-name-part></tp:taxon-name>), with synonymic notes.</article-title> <source>Zootaxa</source> <volume>353</volume>: <fpage>1</fpage>–<lpage>134</lpage>.</mixed-citation></ref></ref-list></tp:taxon-treatment>
