# Supplementary material for: A review of Canadian and Alaskan species of the genus Liogluta Thomson, and descriptions of three new species (Coleoptera, Staphylinidae, Aleocharinae)
Source: Zookeys. 2016 Mar 24;(573):217–56. doi: 10.3897/zookeys.573.7878 (PMC4829928; doi:10.3897/zookeys.573.7878)
Supplement: XML Treatment for Liogluta nigropolita [file zookeys.573.7878-treatment7.xml]

<!DOCTYPE tp:taxon-treatment
  PUBLIC "-//TaxonX//DTD Taxonomic Treatment Publishing DTD v0 20100105//EN" "tax-treatment-NSO.dtd">
<tp:taxon-treatment xmlns:tp="http://www.plazi.org/taxpub"><tp:treatment-meta><kwd-group><label>Taxon classification</label><kwd><named-content content-type="kingdom">Animalia</named-content></kwd><kwd><named-content content-type="order">Coleoptera</named-content></kwd><kwd><named-content content-type="family">Staphylinidae</named-content></kwd></kwd-group><mixed-citation publication-type="journal"><person-group><name><surname>Klimaszewski</surname><given-names>Jan</given-names></name><name><surname>Webster</surname><given-names>Reginald P.</given-names></name><name><surname>Langor</surname><given-names>David W.</given-names></name><name><surname>Sikes</surname><given-names>Derek</given-names></name><name><surname>Bourdon</surname><given-names>Caroline</given-names></name><name><surname>Godin</surname><given-names>Benoit</given-names></name><name><surname>Ernst</surname><given-names>Crystal</given-names></name></person-group><article-title>A review of Canadian and Alaskan species of the genus <italic><tp:taxon-name><tp:taxon-name-part taxon-name-part-type="genus">Liogluta</tp:taxon-name-part></tp:taxon-name></italic> Thomson, and descriptions of three new species (<tp:taxon-name><tp:taxon-name-part taxon-name-part-type="order">Coleoptera</tp:taxon-name-part></tp:taxon-name>, <tp:taxon-name><tp:taxon-name-part taxon-name-part-type="family">Staphylinidae</tp:taxon-name-part></tp:taxon-name>, <tp:taxon-name><tp:taxon-name-part taxon-name-part-type="subfamily">Aleocharinae</tp:taxon-name-part></tp:taxon-name>)</article-title><source>Zookeys</source><day>24</day><month>3</month><year>2016</year><volume>2016</volume><issue>573</issue><fpage>217</fpage><lpage>256</lpage><pub-id pub-id-type="doi">10.3897/zookeys.573.7878</pub-id></mixed-citation></tp:treatment-meta><tp:nomenclature><tp:taxon-name>
              <tp:taxon-name-part taxon-name-part-type="genus">Liogluta</tp:taxon-name-part>
              <tp:taxon-name-part taxon-name-part-type="species">nigropolita</tp:taxon-name-part>
            </tp:taxon-name><tp:taxon-authority>(Bernhauer, 1907)</tp:taxon-authority><xref ref-type="fig" rid="F6">Figs 35–43</xref><!--PageBreak--><!--PageBreak--><tp:nomenclature-citation-list><tp:nomenclature-citation><tp:taxon-name><tp:taxon-name-part taxon-name-part-type="genus">Atheta</tp:taxon-name-part> <tp:taxon-name-part taxon-name-part-type="species">nigropolita</tp:taxon-name-part></tp:taxon-name><comment> Bernhauer, 1907: 390. As <tp:taxon-name><tp:taxon-name-part taxon-name-part-type="genus">Liogluta</tp:taxon-name-part></tp:taxon-name>: <xref ref-type="bibr" rid="B20">Lohse and Smetana 1985</xref>: 286.</comment></tp:nomenclature-citation><tp:nomenclature-citation><tp:taxon-name>
              <tp:taxon-name-part taxon-name-part-type="genus">Liogluta</tp:taxon-name-part>
              <tp:taxon-name-part taxon-name-part-type="species">nigropolita</tp:taxon-name-part>
            </tp:taxon-name><comment><bold>Syntype</bold> (male): USA, <bold>New Hampshire</bold>, Mt. Washington (<named-content xmlns:xlink="http://www.w3.org/1999/xlink" content-type="dwc:institutional_code" xlink:type="simple">FMNH</named-content>).</comment></tp:nomenclature-citation><!--PageBreak--></tp:nomenclature-citation-list></tp:nomenclature><tp:treatment-sec sec-type="New locality data"><title>New locality data.</title><p>CANADA: <bold>Quebec</bold>: Gt. Whale Riv., <named-content xmlns:xlink="http://www.w3.org/1999/xlink" content-type="date" xlink:type="simple">5.IX.1949</named-content>, J.R. Vockeroth (1 sex undetermined, <named-content xmlns:xlink="http://www.w3.org/1999/xlink" content-type="dwc:institutional_code" xlink:type="simple">CNC</named-content>). <bold>Northwest Territories</bold>: Yellowknife, <named-content xmlns:xlink="http://www.w3.org/1999/xlink" content-type="dwc:verbatimCoordinates" xlink:type="simple">62.50714°N, 113.39443°W</named-content>, 236 m, mesic habitat replicate #2, Yellow Pan Trap #2, <named-content xmlns:xlink="http://www.w3.org/1999/xlink" content-type="date" xlink:type="simple">15–18.VI.2011</named-content>, col. NBP Field Party (1 ♀, <abbrev xmlns:xlink="http://www.w3.org/1999/xlink" content-type="institution" xlink:title="Natural Resources Canada, Canadian Forest Service, Laurentian Forestry Centre, R. Martineau Insectarium, Québec City, Quebec, Canada" xlink:type="simple">LFC</abbrev>).</p></tp:treatment-sec><tp:treatment-sec sec-type="Diagnosis"><title>Diagnosis.</title><p>This species may be distinguished by the following combination of characters: body elongate with elytra and abdomen broad, moderately robust, dark brown to black with tarsi and tibiae often reddish-brown, elytra sometimes with reddish tinge (Figs <xref ref-type="fig" rid="F6">35</xref>); length 3.5–4.0 mm; integument of forebody with moderately pronounced meshed microsculpture, surface highly glossy; head about one-eighth narrower than maximum width of pronotum (Fig. <xref ref-type="fig" rid="F6">35</xref>); pronotum transverse, about evenly wide in posterior half, then distinctly narrowing apicad, forming round apical angles (Fig. <xref ref-type="fig" rid="F6">35</xref>); elytra at suture slightly longer than pronotum (Fig. <xref ref-type="fig" rid="F6">35</xref>); basal four articles of metatarsus about the same length, each shorter than fifth article. <bold>Male.</bold> Tergite VIII with apical margin broadly arcuate, without teeth or crenulations (Fig. <xref ref-type="fig" rid="F6">38</xref>); sternite VIII rounded apically (Fig. <xref ref-type="fig" rid="F6">39</xref>); median lobe of aedeagus with tubus broadly arcuate ventrally and with apex narrow and pointed in lateral view (Fig. <xref ref-type="fig" rid="F6">36</xref>); tubus broad and triangular apically in dorsal view (Fig. <xref ref-type="fig" rid="F6">37</xref>). <bold>Female.</bold> Tergite VIII broadly arcuate apically (Fig. <xref ref-type="fig" rid="F6">40</xref>); sternite VIII evenly rounded apically, with antecostal suture distinctly sinuate (Fig. <xref ref-type="fig" rid="F6">41</xref>); spermatheca with spherical capsule with invagination deep and narrow, stem S-shaped, gradually becoming very narrow posteriad (Figs <xref ref-type="fig" rid="F6">42</xref>, <xref ref-type="fig" rid="F6">43</xref>).</p></tp:treatment-sec><tp:treatment-sec sec-type="Natural history"><title>Natural history.</title><p>Adults occur in moss and leaf litter (<xref ref-type="bibr" rid="B19">Lohse et al. 1990</xref>).</p></tp:treatment-sec><tp:treatment-sec sec-type="Distribution"><title>Distribution.</title><p>Canada: <abbrev xmlns:xlink="http://www.w3.org/1999/xlink" xlink:title="Labrador" xlink:type="simple">LB</abbrev>, <abbrev xmlns:xlink="http://www.w3.org/1999/xlink" xlink:title="Newfoundland" xlink:type="simple">NF</abbrev>, <bold><abbrev xmlns:xlink="http://www.w3.org/1999/xlink" xlink:title="Northwest Territories" xlink:type="simple">NT</abbrev></bold>, <abbrev xmlns:xlink="http://www.w3.org/1999/xlink" xlink:title="Nunavut" xlink:type="simple">NU</abbrev>, <abbrev xmlns:xlink="http://www.w3.org/1999/xlink" xlink:title="Quebec" xlink:type="simple">QC</abbrev>, <abbrev xmlns:xlink="http://www.w3.org/1999/xlink" xlink:title="Yukon Territory" xlink:type="simple">YT</abbrev>. USA: NH (<xref ref-type="bibr" rid="B19">Lohse et al. 1990</xref>; <xref ref-type="bibr" rid="B16">Klimaszewski et al. 2012</xref>; <xref ref-type="bibr" rid="B3">Bousquet et al. 2013</xref>).</p></tp:treatment-sec><tp:treatment-sec sec-type="Comments"><title>Comments.</title><p>This species is probably transcontinental in northern Canada.</p></tp:treatment-sec><tp:treatment-sec><!--Section generated to contain objects referenced in tp:taxon-treatment.--><fig id="F6" position="float" orientation="portrait"><label>Figures 35–43.</label><caption><p>
          <italic><tp:taxon-name><tp:taxon-name-part taxon-name-part-type="genus">Liogluta</tp:taxon-name-part> <tp:taxon-name-part taxon-name-part-type="species">nigropolita</tp:taxon-name-part></tp:taxon-name></italic> (Bernhauer): <bold>35</bold> habitus in dorsal view <bold>36</bold> median lobe of aedeagus in lateral view <bold>37</bold> median lobe of aedeagus in dorsal view (36, 37 after <xref ref-type="bibr" rid="B19">Lohse et al. 1990</xref>) <bold>38</bold> male tergite VIII <bold>39</bold> male sternite VIII <bold>40</bold> female tergite VIII <bold>41</bold> female sternite VIII <bold>42, 43</bold> spermatheca (43 after <xref ref-type="bibr" rid="B19">Lohse et al. 1990</xref>). Scale bar of habitus = 1 mm, remaining scale bars = 0.2 mm.</p></caption><graphic xmlns:xlink="http://www.w3.org/1999/xlink" xlink:href="zookeys-573-217-g006.jpg" position="float" orientation="portrait" xlink:type="simple" id="oo_82658.jpg"/></fig></tp:treatment-sec><ref-list><ref id="B19"><mixed-citation xmlns:xlink="http://www.w3.org/1999/xlink" xlink:type="simple">
          <person-group><name name-style="western"><surname>Lohse</surname><given-names>GA</given-names></name><name name-style="western"><surname>Klimaszewski</surname><given-names>J</given-names></name><name name-style="western"><surname>Smetana</surname><given-names>A</given-names></name></person-group> (<year>1990</year>) <article-title>Revision of Arctic <tp:taxon-name><tp:taxon-name-part taxon-name-part-type="subfamily">Aleocharinae</tp:taxon-name-part></tp:taxon-name> of North America (<tp:taxon-name><tp:taxon-name-part taxon-name-part-type="order">Coleoptera</tp:taxon-name-part></tp:taxon-name>: <tp:taxon-name><tp:taxon-name-part taxon-name-part-type="family">Staphylinidae</tp:taxon-name-part></tp:taxon-name>).</article-title> <source>The Coleopterists Bulletin</source> <volume>44</volume>: <fpage>121</fpage>–<lpage>202</lpage>.</mixed-citation></ref><ref id="B20"><mixed-citation xmlns:xlink="http://www.w3.org/1999/xlink" xlink:type="simple">
          <person-group><name name-style="western"><surname>Lohse</surname><given-names>GA</given-names></name><name name-style="western"><surname>Smetana</surname><given-names>A</given-names></name></person-group> (<year>1985</year>) <article-title>Revision of the types of species of <tp:taxon-name><tp:taxon-name-part taxon-name-part-type="tribe">Oxypodini</tp:taxon-name-part></tp:taxon-name> and <tp:taxon-name><tp:taxon-name-part taxon-name-part-type="tribe">Athetini</tp:taxon-name-part></tp:taxon-name> (<italic>sensu</italic> Seevers) described from Mannerheim and Mäklin from North America (<tp:taxon-name><tp:taxon-name-part taxon-name-part-type="order">Coleoptera</tp:taxon-name-part></tp:taxon-name>: <tp:taxon-name><tp:taxon-name-part taxon-name-part-type="family">Staphylinidae</tp:taxon-name-part></tp:taxon-name>).</article-title> <source>The Coleopterists Bulletin</source> <volume>39</volume>: <fpage>281</fpage>–<lpage>300</lpage>.</mixed-citation></ref><ref id="B16"><mixed-citation xmlns:xlink="http://www.w3.org/1999/xlink" xlink:type="simple">
          <person-group><name name-style="western"><surname>Klimaszewski</surname><given-names>J</given-names></name><name name-style="western"><surname>Benoit</surname><given-names>B</given-names></name><name name-style="western"><surname>Bourdon</surname><given-names>C</given-names></name></person-group> (<year>2012</year>) <article-title>Further contributions to the aleocharine fauna of the Yukon Territory, Canada (<tp:taxon-name><tp:taxon-name-part taxon-name-part-type="order">Coleoptera</tp:taxon-name-part></tp:taxon-name>, <tp:taxon-name><tp:taxon-name-part taxon-name-part-type="family">Staphylinidae</tp:taxon-name-part></tp:taxon-name>).</article-title> <source>ZooKeys</source> <volume>186</volume>: <fpage>207</fpage>–<lpage>237</lpage>. doi: <ext-link xlink:type="simple" ext-link-type="doi" xlink:href="10.3897/zookeys.186.2674">10.3897/zookeys.186.2674</ext-link></mixed-citation></ref><ref id="B3"><mixed-citation xmlns:xlink="http://www.w3.org/1999/xlink" xlink:type="simple">
          <person-group><name name-style="western"><surname>Bousquet</surname><given-names>Y</given-names></name><name name-style="western"><surname>Bouchard</surname><given-names>P</given-names></name><name name-style="western"><surname>Davies</surname><given-names>AE</given-names></name><name name-style="western"><surname>Sikes</surname><given-names>D</given-names></name></person-group> (<year>2013</year>) <source>Checklist of beetles (<tp:taxon-name><tp:taxon-name-part taxon-name-part-type="order">Coleoptera</tp:taxon-name-part></tp:taxon-name>) of Canada and Alaska. Series Faunistica No. 109.</source> <publisher-name>Pensoft Publishers</publisher-name>, <publisher-loc>Sofia-Moscow</publisher-loc>, <size units="page">402 pp</size>.</mixed-citation></ref></ref-list></tp:taxon-treatment>
