# Supplementary material for: A review of Canadian and Alaskan species of the genus Liogluta Thomson, and descriptions of three new species (Coleoptera, Staphylinidae, Aleocharinae)
Source: Zookeys. 2016 Mar 24;(573):217–56. doi: 10.3897/zookeys.573.7878 (PMC4829928; doi:10.3897/zookeys.573.7878)
Supplement: XML Treatment for Liogluta nitens [file zookeys.573.7878-treatment8.xml]

<!DOCTYPE tp:taxon-treatment
  PUBLIC "-//TaxonX//DTD Taxonomic Treatment Publishing DTD v0 20100105//EN" "tax-treatment-NSO.dtd">
<tp:taxon-treatment xmlns:tp="http://www.plazi.org/taxpub"><tp:treatment-meta><kwd-group><label>Taxon classification</label><kwd><named-content content-type="kingdom">Animalia</named-content></kwd><kwd><named-content content-type="order">Coleoptera</named-content></kwd><kwd><named-content content-type="family">Staphylinidae</named-content></kwd></kwd-group><mixed-citation publication-type="journal"><person-group><name><surname>Klimaszewski</surname><given-names>Jan</given-names></name><name><surname>Webster</surname><given-names>Reginald P.</given-names></name><name><surname>Langor</surname><given-names>David W.</given-names></name><name><surname>Sikes</surname><given-names>Derek</given-names></name><name><surname>Bourdon</surname><given-names>Caroline</given-names></name><name><surname>Godin</surname><given-names>Benoit</given-names></name><name><surname>Ernst</surname><given-names>Crystal</given-names></name></person-group><article-title>A review of Canadian and Alaskan species of the genus <italic><tp:taxon-name><tp:taxon-name-part taxon-name-part-type="genus">Liogluta</tp:taxon-name-part></tp:taxon-name></italic> Thomson, and descriptions of three new species (<tp:taxon-name><tp:taxon-name-part taxon-name-part-type="order">Coleoptera</tp:taxon-name-part></tp:taxon-name>, <tp:taxon-name><tp:taxon-name-part taxon-name-part-type="family">Staphylinidae</tp:taxon-name-part></tp:taxon-name>, <tp:taxon-name><tp:taxon-name-part taxon-name-part-type="subfamily">Aleocharinae</tp:taxon-name-part></tp:taxon-name>)</article-title><source>Zookeys</source><day>24</day><month>3</month><year>2016</year><volume>2016</volume><issue>573</issue><fpage>217</fpage><lpage>256</lpage><pub-id pub-id-type="doi">10.3897/zookeys.573.7878</pub-id></mixed-citation></tp:treatment-meta><tp:nomenclature><tp:taxon-name>
              <tp:taxon-name-part taxon-name-part-type="genus">Liogluta</tp:taxon-name-part>
              <tp:taxon-name-part taxon-name-part-type="species">nitens</tp:taxon-name-part>
            </tp:taxon-name><tp:taxon-authority>(Mӓklin, 1852)</tp:taxon-authority><xref ref-type="fig" rid="F7">Figs 44–49</xref><tp:nomenclature-citation-list><tp:nomenclature-citation><tp:taxon-name><tp:taxon-name-part taxon-name-part-type="genus">Homalota</tp:taxon-name-part> <tp:taxon-name-part taxon-name-part-type="species">nitens</tp:taxon-name-part></tp:taxon-name><comment> Mӓklin, 1852: 307. As <tp:taxon-name><tp:taxon-name-part taxon-name-part-type="genus">Liogluta</tp:taxon-name-part></tp:taxon-name>: <xref ref-type="bibr" rid="B20">Lohse and Smetana 1985</xref>: 288.</comment></tp:nomenclature-citation><tp:nomenclature-citation><tp:taxon-name>
              <tp:taxon-name-part taxon-name-part-type="genus">Liogluta</tp:taxon-name-part>
              <tp:taxon-name-part taxon-name-part-type="species">nitens</tp:taxon-name-part>
            </tp:taxon-name><comment> (male): USA, <bold>Alaska</bold>: Sitcha [Sitka], Holmberg, coll Mӓklin; <tp:taxon-name><tp:taxon-name-part taxon-name-part-type="genus">Homalota</tp:taxon-name-part> <tp:taxon-name-part taxon-name-part-type="species">nitens</tp:taxon-name-part></tp:taxon-name> Mkln., Sitka pr. Hlm. Berg (<abbrev xmlns:xlink="http://www.w3.org/1999/xlink" content-type="institution" xlink:title="Museum of Zoology, Helsinki, Finland" xlink:type="simple">ZMH</abbrev>). Designated by <xref ref-type="bibr" rid="B20">Lohse and Smetana (1985)</xref>.</comment></tp:nomenclature-citation><tp:nomenclature-citation><tp:taxon-name><tp:taxon-name-part taxon-name-part-type="genus">Liogluta</tp:taxon-name-part> <tp:taxon-name-part taxon-name-part-type="species">apposita</tp:taxon-name-part></tp:taxon-name><comment> (Casey, 1911). Synonymized by <xref ref-type="bibr" rid="B11">Gusarov 2003b</xref> [type locality <abbrev xmlns:xlink="http://www.w3.org/1999/xlink" xlink:title="British Columbia" xlink:type="simple">BC</abbrev>: Metlakatla].</comment></tp:nomenclature-citation><tp:nomenclature-citation><tp:taxon-name><tp:taxon-name-part taxon-name-part-type="genus">Liogluta</tp:taxon-name-part> <tp:taxon-name-part taxon-name-part-type="species">insolens</tp:taxon-name-part></tp:taxon-name><comment> (Casey, 1910). Synonymized by <xref ref-type="bibr" rid="B11">Gusarov 2003b</xref> [type locality <abbrev xmlns:xlink="http://www.w3.org/1999/xlink" xlink:title="British Columbia" xlink:type="simple">BC</abbrev>: Queen Charlotte Islands: Massett].</comment></tp:nomenclature-citation><tp:nomenclature-citation><tp:taxon-name><tp:taxon-name-part taxon-name-part-type="genus">Liogluta</tp:taxon-name-part> <tp:taxon-name-part taxon-name-part-type="species">resplendens</tp:taxon-name-part></tp:taxon-name><comment> (Casey, 1910). Synonymized by <xref ref-type="bibr" rid="B11">Gusarov 2003b</xref> [type locality: <abbrev xmlns:xlink="http://www.w3.org/1999/xlink" xlink:title="British Columbia" xlink:type="simple">BC</abbrev>: Queen Charlotte Islands].</comment></tp:nomenclature-citation></tp:nomenclature-citation-list></tp:nomenclature><tp:treatment-sec sec-type="New locality data"><title>New locality data.</title><p>CANADA: <bold>Alberta</bold>: 28 km NW Hinton, 0.5 km S of Rock Lake Road, <named-content xmlns:xlink="http://www.w3.org/1999/xlink" content-type="dwc:verbatimCoordinates" xlink:type="simple">53.524°N, 117.957°W</named-content>, Ecosite Surrogacy Study, Ecoregion: UF, Ecosite C2, Stand C205, pitfall trap 2, 5, <named-content xmlns:xlink="http://www.w3.org/1999/xlink" content-type="date" xlink:type="simple">14.V-4.VI.2004</named-content>, J. Hammond et al. (1 ♂, 9 ♀, <abbrev xmlns:xlink="http://www.w3.org/1999/xlink" content-type="institution" xlink:title="Natural Resources Canada, Canadian Forest Service, Northern Forestry Centre, Arthropod Museum, Edmonton, Alberta, Canada" xlink:type="simple">NoFC</abbrev>); same data except: <named-content xmlns:xlink="http://www.w3.org/1999/xlink" content-type="date" xlink:type="simple">30.VII-13.VIII.2004</named-content>, pitfall trap 5 (3 ♂, 2 ♀, <abbrev xmlns:xlink="http://www.w3.org/1999/xlink" content-type="institution" xlink:title="Natural Resources Canada, Canadian Forest Service, Northern Forestry Centre, Arthropod Museum, Edmonton, Alberta, Canada" xlink:type="simple">NoFC</abbrev>); 23.1 km NW Hinton, W.A. Switzer Prov. Pk., <named-content xmlns:xlink="http://www.w3.org/1999/xlink" content-type="dwc:verbatimCoordinates" xlink:type="simple">53.560°N, 117.808°W</named-content>, Ecosite Surrogacy Study, Ecoregion: UF, Ecosite F2, Stand F214, pitfall trap 5, <named-content xmlns:xlink="http://www.w3.org/1999/xlink" content-type="date" xlink:type="simple">31.VII-13.VIII.2004</named-content>, J. Hammond et al. (1 ♂, <abbrev xmlns:xlink="http://www.w3.org/1999/xlink" content-type="institution" xlink:title="Natural Resources Canada, Canadian Forest Service, Northern Forestry Centre, Arthropod Museum, Edmonton, Alberta, Canada" xlink:type="simple">NoFC</abbrev>); same data except: Stand F216, pitfall trap 4 (1 ♀, <abbrev xmlns:xlink="http://www.w3.org/1999/xlink" content-type="institution" xlink:title="Natural Resources Canada, Canadian Forest Service, Northern Forestry Centre, Arthropod Museum, Edmonton, Alberta, Canada" xlink:type="simple">NoFC</abbrev>); 32 km NW Hinton, 0.5 km E Wild Hay Campgr., <named-content xmlns:xlink="http://www.w3.org/1999/xlink" content-type="dwc:verbatimCoordinates" xlink:type="simple">53.529°N, 117.946°W</named-content>, Ecosite Surrogacy Study, Ecoregion: UF, Ecosite F2, Stand F216, pitfall trap 3, <named-content xmlns:xlink="http://www.w3.org/1999/xlink" content-type="date" xlink:type="simple">16–30.VII.2004</named-content>, J. Hammond et al. (1 ♂, 1 ♀, <abbrev xmlns:xlink="http://www.w3.org/1999/xlink" content-type="institution" xlink:title="Natural Resources Canada, Canadian Forest Service, Northern Forestry Centre, Arthropod Museum, Edmonton, Alberta, Canada" xlink:type="simple">NoFC</abbrev>); same data except: pitfall trap 4, <named-content xmlns:xlink="http://www.w3.org/1999/xlink" content-type="date" xlink:type="simple">30.VII-13.VIII.2004</named-content> (1 ♂, <abbrev xmlns:xlink="http://www.w3.org/1999/xlink" content-type="institution" xlink:title="Natural Resources Canada, Canadian Forest Service, Northern Forestry Centre, Arthropod Museum, Edmonton, Alberta, Canada" xlink:type="simple">NoFC</abbrev>); 57 km N Hinton, 1.5 km W of J. Wright Rd., <named-content xmlns:xlink="http://www.w3.org/1999/xlink" content-type="dwc:verbatimCoordinates" xlink:type="simple">53.921°N, 117.617°W</named-content>, Ecosite F1, Stand F101, pitfall trap 2, 28.VII-11.VIII.204, J. Hammond et al. (2 ♀, <abbrev xmlns:xlink="http://www.w3.org/1999/xlink" content-type="institution" xlink:title="Natural Resources Canada, Canadian Forest Service, Northern Forestry Centre, Arthropod Museum, Edmonton, Alberta, Canada" xlink:type="simple">NoFC</abbrev>); 62 km N Hinton, 5 km W of J. Wright Rd., <named-content xmlns:xlink="http://www.w3.org/1999/xlink" content-type="dwc:verbatimCoordinates" xlink:type="simple">53.969°N, 117.668°W</named-content>, Stand F105, <named-content xmlns:xlink="http://www.w3.org/1999/xlink" content-type="date" xlink:type="simple">30.VI-14.VII.2004</named-content>, J. Hammond et al. (1 ♀, <abbrev xmlns:xlink="http://www.w3.org/1999/xlink" content-type="institution" xlink:title="Natural Resources Canada, Canadian Forest Service, Northern Forestry Centre, Arthropod Museum, Edmonton, Alberta, Canada" xlink:type="simple">NoFC</abbrev>); same data except: <named-content xmlns:xlink="http://www.w3.org/1999/xlink" content-type="dwc:verbatimCoordinates" xlink:type="simple">53.921°N, 117.663°W</named-content>, Stand F202, pitfall trap 1, <named-content xmlns:xlink="http://www.w3.org/1999/xlink" content-type="date" xlink:type="simple">28.VII-11.VIII.2004</named-content>, J. Hammond et al. (1 ♂, <abbrev xmlns:xlink="http://www.w3.org/1999/xlink" content-type="institution" xlink:title="Natural Resources Canada, Canadian Forest Service, Northern Forestry Centre, Arthropod Museum, Edmonton, Alberta, Canada" xlink:type="simple">NoFC</abbrev>).</p></tp:treatment-sec><tp:treatment-sec sec-type="Diagnosis"><title>Diagnosis.</title><p>This species may be distinguished by the following combination of characters: body narrowly elongate, robust, dark-brown to black with elytra, tarsi and tibiae often yellowish- or reddish-brown (Fig. <xref ref-type="fig" rid="F7">44</xref>); length 2.8–3.3 mm; integument of forebody with moderately pronounced meshed microsculpture, surface highly glossy (Fig. <xref ref-type="fig" rid="F7">44</xref>); head about one-eighth narrower than maximum width of pronotum (Fig. <xref ref-type="fig" rid="F7">44</xref>); pronotum transverse, about evenly wide in basal half and then distinctly narrowing anteriad (Fig. <xref ref-type="fig" rid="F7">44</xref>); elytra at suture about as long as pronotum (Fig. <xref ref-type="fig" rid="F7">44</xref>); basal four articles of metatarsus about same length, each shorter than fifth article. <bold>Male.</bold> Tergite VIII with short subrectangular projection on more than half width of apical margin, with rounded lateral angles, apical margin smooth or micro-crenulate (Fig. <xref ref-type="fig" rid="F7">46</xref>); sternite VIII parabolically rounded apically (Fig. <xref ref-type="fig" rid="F7">47</xref>); median lobe of aedeagus with tubus almost straight in lateral view, with apex moderately narrow, rounded (Fig. <xref ref-type="fig" rid="F7">45</xref>). <bold>Female.</bold> Tergite VIII truncate apically (Fig. <xref ref-type="fig" rid="F7">48</xref>); sternite VIII with apical margin evenly rounded, antecostal suture slightly sinuate (Fig. <xref ref-type="fig" rid="F7">49</xref>). Spermatheca unknown.</p></tp:treatment-sec><tp:treatment-sec sec-type="Natural history"><title>Natural history.</title><p>Adults were captured using pitfall traps in Carmanah Valley, Vancouver Island, from June to September, with the peak catch in June (<xref ref-type="bibr" rid="B13">Klimaszewski and Winchester 2002</xref>). They were found mainly in the interior and transition zones of a Sitka spruce forest (<xref ref-type="bibr" rid="B13">Klimaszewski and Winchester 2002</xref>). Several adults were collected from moss at the edge of an old road in the Queen Charlotte Islands, British Columbia. In Alberta, adults were collected in pitfall traps in various forest types in the Upper Cordilleran Ecoregion. Adults in Alaska were collected in a wide variety of habitats spanning lowland forests to alpine zones: alpine meadow litter, lowland forest clearcuts, floodplain meadows with <italic><tp:taxon-name><tp:taxon-name-part taxon-name-part-type="genus">Athyrium</tp:taxon-name-part></tp:taxon-name></italic>, <italic><tp:taxon-name><tp:taxon-name-part taxon-name-part-type="genus">Caltha</tp:taxon-name-part></tp:taxon-name></italic>, and <italic><tp:taxon-name><tp:taxon-name-part taxon-name-part-type="genus">Rubus</tp:taxon-name-part></tp:taxon-name></italic>, under rocks, in krummholz alpine habitats of <italic><tp:taxon-name><tp:taxon-name-part taxon-name-part-type="genus">Tsuga</tp:taxon-name-part> <tp:taxon-name-part taxon-name-part-type="species">mertensiana</tp:taxon-name-part></tp:taxon-name></italic>, near bear dung in alpine habitats, old growth temperate rain coniferous forests, alpine heath with <italic><tp:taxon-name><tp:taxon-name-part taxon-name-part-type="genus">Empetrum</tp:taxon-name-part></tp:taxon-name></italic>, and <italic><tp:taxon-name><tp:taxon-name-part taxon-name-part-type="genus">Vaccinium</tp:taxon-name-part></tp:taxon-name></italic>, subalpine habitats with <italic><tp:taxon-name><tp:taxon-name-part taxon-name-part-type="genus">Salix</tp:taxon-name-part></tp:taxon-name></italic>, and <italic><tp:taxon-name><tp:taxon-name-part taxon-name-part-type="genus">Veratrum</tp:taxon-name-part></tp:taxon-name></italic>.</p></tp:treatment-sec><tp:treatment-sec sec-type="Distribution"><title>Distribution.</title><p>Canada: <bold><abbrev xmlns:xlink="http://www.w3.org/1999/xlink" xlink:title="Alberta" xlink:type="simple">AB</abbrev></bold>, <abbrev xmlns:xlink="http://www.w3.org/1999/xlink" xlink:title="British Columbia" xlink:type="simple">BC</abbrev>, <abbrev xmlns:xlink="http://www.w3.org/1999/xlink" xlink:title="Yukon Territory" xlink:type="simple">YT</abbrev>. USA: AK, OR, WA (<xref ref-type="bibr" rid="B22">Mӓklin 1852</xref>, <xref ref-type="bibr" rid="B1">Bernhauer 1907</xref>, <xref ref-type="bibr" rid="B12">Hatch 1957</xref>, <xref ref-type="bibr" rid="B23">Moore and Legner 1975</xref>, <xref ref-type="bibr" rid="B20">Lohse and Smetana 1985</xref>, <xref ref-type="bibr" rid="B13">Klimaszewski and Winchester 2002</xref>).</p><!--PageBreak--></tp:treatment-sec><tp:treatment-sec sec-type="Comments"><title>Comments.</title><p>There is considerable variation in length and width of elytra in specimens from Vancouver Island, Oregon (having broader and longer elytra), and those with narrow and shorter elytra from the Queen Charlotte Islands, Alberta, and Alaska. The genitalic features were the same in those of the typical form with the longer and broader elytra, and those with narrower and shorter elytra. Therefore, we consider this as intraspecific variation. Additional studies, including DNA comparison, are needed to reveal the relationship between these two morphotypes. Two <named-content xmlns:xlink="http://www.w3.org/1999/xlink" content-type="dwc:institutional_code" xlink:type="simple">UAM</named-content> Alaskan specimens (<ext-link xmlns:xlink="http://www.w3.org/1999/xlink" ext-link-type="uri" xlink:href="http://arctos.database.museum/guid/UAM:Ento:152502" xlink:type="simple">UAM:Ento:152502</ext-link>, <ext-link xmlns:xlink="http://www.w3.org/1999/xlink" ext-link-type="uri" xlink:href="http://arctos.database.museum/guid/UAM:Ento:232546" xlink:type="simple">UAM:Ento:232546</ext-link>) were DNA barcoded (UAMIC2665–15, UAMIC2701–15) and they cluster closely with two specimens of this species DNA barcoded from Alberta, Canada.</p></tp:treatment-sec><tp:treatment-sec><!--Section generated to contain objects referenced in tp:taxon-treatment.--><fig id="F7" position="float" orientation="portrait"><label>Figures 44–49.</label><caption><p>
          <italic><tp:taxon-name><tp:taxon-name-part taxon-name-part-type="genus">Liogluta</tp:taxon-name-part> <tp:taxon-name-part taxon-name-part-type="species">nitens</tp:taxon-name-part></tp:taxon-name></italic> (Mäklin): <bold>44</bold> habitus in dorsal view (morphotype with broad and long elytra) <bold>45</bold> median lobe of aedeagus in lateral view <bold>46</bold> male tergite VIII <bold>47</bold> male sternite VIII <bold>48</bold> female tergite VIII <bold>49</bold> female sternite VIII. Scale bar of habitus = 1 mm, remaining scale bars = 0.2 mm.</p></caption><graphic xmlns:xlink="http://www.w3.org/1999/xlink" xlink:href="zookeys-573-217-g007.jpg" position="float" orientation="portrait" xlink:type="simple" id="oo_82659.jpg"/></fig></tp:treatment-sec><ref-list><ref id="B20"><mixed-citation xmlns:xlink="http://www.w3.org/1999/xlink" xlink:type="simple">
          <person-group><name name-style="western"><surname>Lohse</surname><given-names>GA</given-names></name><name name-style="western"><surname>Smetana</surname><given-names>A</given-names></name></person-group> (<year>1985</year>) <article-title>Revision of the types of species of <tp:taxon-name><tp:taxon-name-part taxon-name-part-type="tribe">Oxypodini</tp:taxon-name-part></tp:taxon-name> and <tp:taxon-name><tp:taxon-name-part taxon-name-part-type="tribe">Athetini</tp:taxon-name-part></tp:taxon-name> (<italic>sensu</italic> Seevers) described from Mannerheim and Mäklin from North America (<tp:taxon-name><tp:taxon-name-part taxon-name-part-type="order">Coleoptera</tp:taxon-name-part></tp:taxon-name>: <tp:taxon-name><tp:taxon-name-part taxon-name-part-type="family">Staphylinidae</tp:taxon-name-part></tp:taxon-name>).</article-title> <source>The Coleopterists Bulletin</source> <volume>39</volume>: <fpage>281</fpage>–<lpage>300</lpage>.</mixed-citation></ref><ref id="B11"><mixed-citation xmlns:xlink="http://www.w3.org/1999/xlink" xlink:type="simple">
          <person-group><name name-style="western"><surname>Gusarov</surname><given-names>VI</given-names></name></person-group> (<year>2003b</year>) <article-title>Revision of some types of North American aleocharines (<tp:taxon-name><tp:taxon-name-part taxon-name-part-type="order">Coleoptera</tp:taxon-name-part></tp:taxon-name>: <tp:taxon-name><tp:taxon-name-part taxon-name-part-type="family">Staphylinidae</tp:taxon-name-part></tp:taxon-name>: <tp:taxon-name><tp:taxon-name-part taxon-name-part-type="subfamily">Aleocharinae</tp:taxon-name-part></tp:taxon-name>), with synonymic notes.</article-title> <source>Zootaxa</source> <volume>353</volume>: <fpage>1</fpage>–<lpage>134</lpage>.</mixed-citation></ref><ref id="B13"><mixed-citation xmlns:xlink="http://www.w3.org/1999/xlink" xlink:type="simple">
          <person-group><name name-style="western"><surname>Klimaszewski</surname><given-names>J</given-names></name><name name-style="western"><surname>Winchester</surname><given-names>NN</given-names></name></person-group> (<year>2002</year>) <article-title>Aleocharine rove beetles (<tp:taxon-name><tp:taxon-name-part taxon-name-part-type="order">Coleoptera</tp:taxon-name-part></tp:taxon-name> <tp:taxon-name><tp:taxon-name-part taxon-name-part-type="family">Staphylinidae</tp:taxon-name-part></tp:taxon-name>) of the ancient Sitka spruce forest on Vancouver Island, British Columbia, Canada.</article-title> <source>Mémoires de la Société royale belge d’Entomologie</source> <volume>40</volume>: <fpage>3</fpage>–<lpage>126</lpage>.</mixed-citation></ref><ref id="B22"><mixed-citation xmlns:xlink="http://www.w3.org/1999/xlink" xlink:type="simple">
          <person-group><name name-style="western"><surname>Mäklin</surname><given-names>FW</given-names></name></person-group> (<year>1852</year>) <article-title>[New species and notes].</article-title> In: <person-group><name name-style="western"><surname>Mannerheim</surname><given-names>CG</given-names></name></person-group>. <issue-title>Zweiter Nachtrag zur Kaefer-Fauna der Nord-Amerikanischen Laender der Russischen Reiches.</issue-title> <source>Bulletin de la Société Impériale des Naturalistes de Moscou</source> <volume>25</volume>: <fpage>283</fpage>–<lpage>387</lpage>.</mixed-citation></ref><ref id="B1"><mixed-citation xmlns:xlink="http://www.w3.org/1999/xlink" xlink:type="simple">
          <person-group><name name-style="western"><surname>Bernhauer</surname><given-names>M</given-names></name></person-group> (<year>1907</year>) <article-title>Neue <tp:taxon-name><tp:taxon-name-part taxon-name-part-type="tribe">Aleocharini</tp:taxon-name-part></tp:taxon-name> aus Nordamerika. (Col.) (3 Stück).</article-title> <source>Deutsche Entomologische Zeitschrift</source> <volume>1907</volume>: <fpage>381</fpage>–<lpage>405</lpage>.</mixed-citation></ref><ref id="B12"><mixed-citation xmlns:xlink="http://www.w3.org/1999/xlink" xlink:type="simple">
          <person-group><name name-style="western"><surname>Hatch</surname><given-names>MH</given-names></name></person-group> (<year>1957</year>) <source>The beetles of the Pacific Northwest. Part II: <tp:taxon-name><tp:taxon-name-part taxon-name-part-type="infraorder">Staphyliniformia</tp:taxon-name-part></tp:taxon-name>. With the collaboration of MW Sanders and GA Marsh</source>. <publisher-name>University of Washington Press</publisher-name>, <publisher-loc>Seattle</publisher-loc>, <size units="page">ix + 384 pp</size>.</mixed-citation></ref><ref id="B23"><mixed-citation xmlns:xlink="http://www.w3.org/1999/xlink" xlink:type="simple">
          <person-group><name name-style="western"><surname>Moore</surname><given-names>I</given-names></name><name name-style="western"><surname>Legner</surname><given-names>EF</given-names></name></person-group> (<year>1975</year>) <article-title>A catalogue of the <tp:taxon-name><tp:taxon-name-part taxon-name-part-type="family">Staphylinidae</tp:taxon-name-part></tp:taxon-name> of America north of Mexico (<tp:taxon-name><tp:taxon-name-part taxon-name-part-type="order">Coleoptera</tp:taxon-name-part></tp:taxon-name>).</article-title> <publisher-name>University of California, Division of Agricultural Sciences</publisher-name>, <source>Special Publication</source> <issue>No. 3015</issue>: <fpage>1</fpage>–<lpage>514</lpage>.</mixed-citation></ref></ref-list></tp:taxon-treatment>
