# Supplementary material for: A review of Canadian and Alaskan species of the genus Liogluta Thomson, and descriptions of three new species (Coleoptera, Staphylinidae, Aleocharinae)
Source: Zookeys. 2016 Mar 24;(573):217–56. doi: 10.3897/zookeys.573.7878 (PMC4829928; doi:10.3897/zookeys.573.7878)
Supplement: XML Treatment for Liogluta granulosa [file zookeys.573.7878-treatment9.xml]

<!DOCTYPE tp:taxon-treatment
  PUBLIC "-//TaxonX//DTD Taxonomic Treatment Publishing DTD v0 20100105//EN" "tax-treatment-NSO.dtd">
<tp:taxon-treatment xmlns:tp="http://www.plazi.org/taxpub"><tp:treatment-meta><kwd-group><label>Taxon classification</label><kwd><named-content content-type="kingdom">Animalia</named-content></kwd><kwd><named-content content-type="order">Coleoptera</named-content></kwd><kwd><named-content content-type="family">Staphylinidae</named-content></kwd></kwd-group><mixed-citation publication-type="journal"><person-group><name><surname>Klimaszewski</surname><given-names>Jan</given-names></name><name><surname>Webster</surname><given-names>Reginald P.</given-names></name><name><surname>Langor</surname><given-names>David W.</given-names></name><name><surname>Sikes</surname><given-names>Derek</given-names></name><name><surname>Bourdon</surname><given-names>Caroline</given-names></name><name><surname>Godin</surname><given-names>Benoit</given-names></name><name><surname>Ernst</surname><given-names>Crystal</given-names></name></person-group><article-title>A review of Canadian and Alaskan species of the genus <italic><tp:taxon-name><tp:taxon-name-part taxon-name-part-type="genus">Liogluta</tp:taxon-name-part></tp:taxon-name></italic> Thomson, and descriptions of three new species (<tp:taxon-name><tp:taxon-name-part taxon-name-part-type="order">Coleoptera</tp:taxon-name-part></tp:taxon-name>, <tp:taxon-name><tp:taxon-name-part taxon-name-part-type="family">Staphylinidae</tp:taxon-name-part></tp:taxon-name>, <tp:taxon-name><tp:taxon-name-part taxon-name-part-type="subfamily">Aleocharinae</tp:taxon-name-part></tp:taxon-name>)</article-title><source>Zookeys</source><day>24</day><month>3</month><year>2016</year><volume>2016</volume><issue>573</issue><fpage>217</fpage><lpage>256</lpage><pub-id pub-id-type="doi">10.3897/zookeys.573.7878</pub-id></mixed-citation></tp:treatment-meta><tp:nomenclature><tp:taxon-name>
              <tp:taxon-name-part taxon-name-part-type="genus">Liogluta</tp:taxon-name-part>
              <tp:taxon-name-part taxon-name-part-type="species">granulosa</tp:taxon-name-part>
            </tp:taxon-name><tp:taxon-authority>Lohse, 1990</tp:taxon-authority><xref ref-type="fig" rid="F8">Figs 50–57</xref><!--PageBreak--><!--PageBreak--><!--PageBreak--><tp:nomenclature-citation-list><tp:nomenclature-citation><tp:taxon-name><tp:taxon-name-part taxon-name-part-type="genus">Liogluta</tp:taxon-name-part> (<tp:taxon-name-part taxon-name-part-type="subgenus">Liogluta</tp:taxon-name-part>) <tp:taxon-name-part taxon-name-part-type="species">granulosa</tp:taxon-name-part></tp:taxon-name><comment> Lohse, in <xref ref-type="bibr" rid="B19">Lohse et al. 1990</xref>: 164. <bold>Holotype</bold> (male): USA, <bold>Alaska</bold>, King Salmon, Naknek R. Alaska, <named-content xmlns:xlink="http://www.w3.org/1999/xlink" content-type="date" xlink:type="simple">6.VII.1952</named-content>, W.R. Mason, No. 20313 (<named-content xmlns:xlink="http://www.w3.org/1999/xlink" content-type="dwc:institutional_code" xlink:type="simple">CNC</named-content>). Examined.</comment></tp:nomenclature-citation></tp:nomenclature-citation-list></tp:nomenclature><tp:treatment-sec sec-type="New locality data"><title>New locality data.</title><p>CANADA: <bold>Yukon Territory</bold>: location EMAN Plot, Cadet Camp, EP-Yukon, <named-content xmlns:xlink="http://www.w3.org/1999/xlink" content-type="date" xlink:type="simple">15.X.2001</named-content> (1 ♀, <abbrev xmlns:xlink="http://www.w3.org/1999/xlink" content-type="institution" xlink:title="Natural Resources Canada, Canadian Forest Service, Northern Forestry Centre, Arthropod Museum, Edmonton, Alberta, Canada" xlink:type="simple">NoFC</abbrev>); Tombstone Mts., <named-content xmlns:xlink="http://www.w3.org/1999/xlink" content-type="dwc:verbatimCoordinates" xlink:type="simple">64.60560°, 138.36413°</named-content>, Rep. 1, mesic, yellow pan trap, <named-content xmlns:xlink="http://www.w3.org/1999/xlink" content-type="date" xlink:type="simple">21–24.VI.2011</named-content>, NBP Field Party (1 ♀, <abbrev xmlns:xlink="http://www.w3.org/1999/xlink" content-type="institution" xlink:title="Natural Resources Canada, Canadian Forest Service, Laurentian Forestry Centre, R. Martineau Insectarium, Québec City, Quebec, Canada" xlink:type="simple">LFC</abbrev>).</p><p>
              USA: <bold>Alaska</bold>: Quinhagak site G, 3 m elevation, <named-content xmlns:xlink="http://www.w3.org/1999/xlink" content-type="dwc:verbatimCoordinates" xlink:type="simple">59.71035°, 161.89102°</named-content>, dry tundra, between <italic><tp:taxon-name><tp:taxon-name-part taxon-name-part-type="genus">Rubus</tp:taxon-name-part></tp:taxon-name></italic> sp. hummocks, pitfall, <named-content xmlns:xlink="http://www.w3.org/1999/xlink" content-type="date" xlink:type="simple">18–26, VIII.2014</named-content>, V. Forbes (1 ♂, <abbrev xmlns:xlink="http://www.w3.org/1999/xlink" content-type="institution" xlink:title="Natural Resources Canada, Canadian Forest Service, Laurentian Forestry Centre, R. Martineau Insectarium, Québec City, Quebec, Canada" xlink:type="simple">LFC</abbrev>) [submitted for barcoding]; Naknek, <named-content xmlns:xlink="http://www.w3.org/1999/xlink" content-type="dwc:verbatimCoordinates" xlink:type="simple">58.73973°N -157.0636°W</named-content>, 2–5 m elev., creekside/ocean beach confluence, under boards and driftwood <named-content xmlns:xlink="http://www.w3.org/1999/xlink" content-type="date" xlink:type="simple">10.VI.2007</named-content>, D.S. Sikes. <ext-link xmlns:xlink="http://www.w3.org/1999/xlink" ext-link-type="uri" xlink:href="http://arctos.database.museum/guid/UAM:Ento:29798" xlink:type="simple">UAM:Ento:29798</ext-link> (1 ♂, <named-content xmlns:xlink="http://www.w3.org/1999/xlink" content-type="dwc:institutional_code" xlink:type="simple">UAM</named-content>) [DNA barcoded: <ext-link xmlns:xlink="http://www.w3.org/1999/xlink" xlink:type="simple" ext-link-type="uri" xlink:href="http://arctos.database.museum/guid/UAM:Ento:29798">http://arctos.database.museum/guid/UAM:Ento:29798</ext-link>].</p></tp:treatment-sec><tp:treatment-sec sec-type="Diagnosis"><title>Diagnosis.</title><p>This species may be distinguished by the following combination of characters: body broadly subparallel, dark brown, with elytra, tarsi and tibiae often reddish-brown (Fig. <xref ref-type="fig" rid="F8">50</xref>) (one specimen from northern Yukon was entirely black); length 2.8–3.3 mm; integument of forebody with moderately pronounced meshed <!--PageBreak-->microsculpture; head about one-eighth narrower than maximum width of pronotum (Fig. <xref ref-type="fig" rid="F8">50</xref>); pronotum transverse, about evenly wide in basal one-third of its length, then strongly broadest at apical one-third and gradually narrowed apically (Fig. <xref ref-type="fig" rid="F8">50</xref>); elytra <!--PageBreak-->at suture about as long as pronotum, its surface coarsely granulose (Fig. <xref ref-type="fig" rid="F8">50</xref>); basal two articles of metatarsus about the same length, each shorter than fifth article. <bold>Male.</bold> Apical margin of tergite VIII with short, very obtusely angular projection in medial two-thirds with rounded lateral angles, margin of projection smooth or micro-denticulate (Fig. <xref ref-type="fig" rid="F8">53</xref>); apical margin of sternite VIII broadly parabolic (Fig. <xref ref-type="fig" rid="F8">54</xref>); median lobe of aedeagus with tubus broadly arched, bent ventrad, apex narrow and rounded (Fig. <xref ref-type="fig" rid="F8">52</xref>). <bold>Female.</bold> Apical margin of tergite VIII truncate in middle one-third (Fig. <xref ref-type="fig" rid="F8">55</xref>); apical margin of sternite VIII arcuate, antecostal suture distinctly sinuate (Fig. <xref ref-type="fig" rid="F8">56</xref>); spermatheca highly sinuate as illustrated (Fig. <xref ref-type="fig" rid="F8">57</xref>).</p></tp:treatment-sec><tp:treatment-sec sec-type="Natural history"><title>Natural history.</title><p>Adults were captured in June, July, August, and October. One Alaskan specimen was captured in tundra between <italic><tp:taxon-name><tp:taxon-name-part taxon-name-part-type="genus">Rubus</tp:taxon-name-part></tp:taxon-name></italic> species and another at a creekside/ocean beach confluence, under boards and driftwood.</p></tp:treatment-sec><tp:treatment-sec sec-type="Distribution"><title>Distribution.</title><p>Canada: <bold><abbrev xmlns:xlink="http://www.w3.org/1999/xlink" xlink:title="Yukon Territory" xlink:type="simple">YT</abbrev></bold>. USA: AK (<xref ref-type="bibr" rid="B19">Lohse et al. 1990</xref>, <xref ref-type="bibr" rid="B14">Klimaszewski et al. 2008</xref>, <xref ref-type="bibr" rid="B16">Klimaszewski et al. 2012</xref>).</p></tp:treatment-sec><tp:treatment-sec sec-type="Comments"><title>Comments.</title><p>Only a few specimens of this species are known. Its distribution is nordic and the habitat is unknown. One specimen (<ext-link xmlns:xlink="http://www.w3.org/1999/xlink" ext-link-type="uri" xlink:href="http://arctos.database.museum/guid/UAM:Ento:29798" xlink:type="simple">UAM:Ento:29798</ext-link>) in <named-content xmlns:xlink="http://www.w3.org/1999/xlink" content-type="dwc:institutional_code" xlink:type="simple">UAM</named-content> was DNA barcoded (UAMIC2693–15), the first and only for this species so far.</p></tp:treatment-sec><tp:treatment-sec><!--Section generated to contain objects referenced in tp:taxon-treatment.--><fig id="F8" position="float" orientation="portrait"><label>Figures 50–57.</label><caption><p>
          <italic><tp:taxon-name><tp:taxon-name-part taxon-name-part-type="genus">Liogluta</tp:taxon-name-part> <tp:taxon-name-part taxon-name-part-type="species">granulosa</tp:taxon-name-part></tp:taxon-name></italic> Lohse: <bold>50</bold> habitus in dorsal view <bold>51</bold> elytron <bold>52</bold> median lobe of aedeagus in lateral view <bold>53</bold> male tergite VIII <bold>54</bold> male sternite VIII [50–54 based on male holotype] <bold>55</bold> female tergite VIII <bold>56</bold> female sternite VIII <bold>57</bold> spermatheca [<bold>55–57</bold> based on female from <abbrev xmlns:xlink="http://www.w3.org/1999/xlink" xlink:title="Yukon Territory" xlink:type="simple">YT</abbrev>]. Scale bar of habitus = 1 mm, remaining scale bars = 0.2 mm.</p></caption><graphic xmlns:xlink="http://www.w3.org/1999/xlink" xlink:href="zookeys-573-217-g008.jpg" position="float" orientation="portrait" xlink:type="simple" id="oo_82660.jpg"/></fig></tp:treatment-sec><ref-list><ref id="B19"><mixed-citation xmlns:xlink="http://www.w3.org/1999/xlink" xlink:type="simple">
          <person-group><name name-style="western"><surname>Lohse</surname><given-names>GA</given-names></name><name name-style="western"><surname>Klimaszewski</surname><given-names>J</given-names></name><name name-style="western"><surname>Smetana</surname><given-names>A</given-names></name></person-group> (<year>1990</year>) <article-title>Revision of Arctic <tp:taxon-name><tp:taxon-name-part taxon-name-part-type="subfamily">Aleocharinae</tp:taxon-name-part></tp:taxon-name> of North America (<tp:taxon-name><tp:taxon-name-part taxon-name-part-type="order">Coleoptera</tp:taxon-name-part></tp:taxon-name>: <tp:taxon-name><tp:taxon-name-part taxon-name-part-type="family">Staphylinidae</tp:taxon-name-part></tp:taxon-name>).</article-title> <source>The Coleopterists Bulletin</source> <volume>44</volume>: <fpage>121</fpage>–<lpage>202</lpage>.</mixed-citation></ref><ref id="B14"><mixed-citation xmlns:xlink="http://www.w3.org/1999/xlink" xlink:type="simple">
          <person-group><name name-style="western"><surname>Klimaszewski</surname><given-names>J</given-names></name><name name-style="western"><surname>Godin</surname><given-names>B</given-names></name><name name-style="western"><surname>Pelletier</surname><given-names>G</given-names></name><name name-style="western"><surname>Savard</surname><given-names>K</given-names></name></person-group> (<year>2008</year>) <article-title>Six new species and records of aleocharine beetles from the Yukon and Alaska (<tp:taxon-name><tp:taxon-name-part taxon-name-part-type="order">Coleoptera</tp:taxon-name-part></tp:taxon-name>: <tp:taxon-name><tp:taxon-name-part taxon-name-part-type="family">Staphylinidae</tp:taxon-name-part></tp:taxon-name>: <tp:taxon-name><tp:taxon-name-part taxon-name-part-type="subfamily">Aleocharinae</tp:taxon-name-part></tp:taxon-name>).</article-title> <source>The Canadian Entomologist</source> <volume>140</volume>: <fpage>265</fpage>–<lpage>291</lpage>. doi: <ext-link xlink:type="simple" ext-link-type="doi" xlink:href="10.4039/n07-054">10.4039/n07-054</ext-link></mixed-citation></ref><ref id="B16"><mixed-citation xmlns:xlink="http://www.w3.org/1999/xlink" xlink:type="simple">
          <person-group><name name-style="western"><surname>Klimaszewski</surname><given-names>J</given-names></name><name name-style="western"><surname>Benoit</surname><given-names>B</given-names></name><name name-style="western"><surname>Bourdon</surname><given-names>C</given-names></name></person-group> (<year>2012</year>) <article-title>Further contributions to the aleocharine fauna of the Yukon Territory, Canada (<tp:taxon-name><tp:taxon-name-part taxon-name-part-type="order">Coleoptera</tp:taxon-name-part></tp:taxon-name>, <tp:taxon-name><tp:taxon-name-part taxon-name-part-type="family">Staphylinidae</tp:taxon-name-part></tp:taxon-name>).</article-title> <source>ZooKeys</source> <volume>186</volume>: <fpage>207</fpage>–<lpage>237</lpage>. doi: <ext-link xlink:type="simple" ext-link-type="doi" xlink:href="10.3897/zookeys.186.2674">10.3897/zookeys.186.2674</ext-link></mixed-citation></ref></ref-list></tp:taxon-treatment>
