# Supplementary material for: A review of Canadian and Alaskan species of the genus Liogluta Thomson, and descriptions of three new species (Coleoptera, Staphylinidae, Aleocharinae)
Source: Zookeys. 2016 Mar 24;(573):217–56. doi: 10.3897/zookeys.573.7878 (PMC4829928; doi:10.3897/zookeys.573.7878)
Supplement: XML Treatment for Liogluta microgranulosa [file zookeys.573.7878-treatment10.xml]

<!DOCTYPE tp:taxon-treatment
  PUBLIC "-//TaxonX//DTD Taxonomic Treatment Publishing DTD v0 20100105//EN" "tax-treatment-NSO.dtd">
<tp:taxon-treatment xmlns:tp="http://www.plazi.org/taxpub"><tp:treatment-meta><kwd-group><label>Taxon classification</label><kwd><named-content content-type="kingdom">Animalia</named-content></kwd><kwd><named-content content-type="order">Coleoptera</named-content></kwd><kwd><named-content content-type="family">Staphylinidae</named-content></kwd></kwd-group><mixed-citation publication-type="journal"><person-group><name><surname>Klimaszewski</surname><given-names>Jan</given-names></name><name><surname>Webster</surname><given-names>Reginald P.</given-names></name><name><surname>Langor</surname><given-names>David W.</given-names></name><name><surname>Sikes</surname><given-names>Derek</given-names></name><name><surname>Bourdon</surname><given-names>Caroline</given-names></name><name><surname>Godin</surname><given-names>Benoit</given-names></name><name><surname>Ernst</surname><given-names>Crystal</given-names></name></person-group><article-title>A review of Canadian and Alaskan species of the genus <italic><tp:taxon-name><tp:taxon-name-part taxon-name-part-type="genus">Liogluta</tp:taxon-name-part></tp:taxon-name></italic> Thomson, and descriptions of three new species (<tp:taxon-name><tp:taxon-name-part taxon-name-part-type="order">Coleoptera</tp:taxon-name-part></tp:taxon-name>, <tp:taxon-name><tp:taxon-name-part taxon-name-part-type="family">Staphylinidae</tp:taxon-name-part></tp:taxon-name>, <tp:taxon-name><tp:taxon-name-part taxon-name-part-type="subfamily">Aleocharinae</tp:taxon-name-part></tp:taxon-name>)</article-title><source>Zookeys</source><day>24</day><month>3</month><year>2016</year><volume>2016</volume><issue>573</issue><fpage>217</fpage><lpage>256</lpage><pub-id pub-id-type="doi">10.3897/zookeys.573.7878</pub-id></mixed-citation></tp:treatment-meta><tp:nomenclature><tp:taxon-name>
              <tp:taxon-name-part taxon-name-part-type="genus">Liogluta</tp:taxon-name-part>
              <tp:taxon-name-part taxon-name-part-type="species">microgranulosa</tp:taxon-name-part>
              <object-id xmlns:xlink="http://www.w3.org/1999/xlink" content-type="zoobank" xlink:type="simple">http://zoobank.org/A0ED06AF-6A25-43A0-9B70-D714A3252642</object-id>
            </tp:taxon-name><tp:taxon-authority>Klimaszewski &amp; Webster</tp:taxon-authority><tp:taxon-status xmlns:xlink="http://www.w3.org/1999/xlink" xlink:type="simple">sp. n.</tp:taxon-status><xref ref-type="fig" rid="F9">Figs 58–64</xref></tp:nomenclature><tp:treatment-sec sec-type="Holotype"><title>Holotype</title><p>
              <bold>(male). Canada</bold>, <bold>New Brunswick</bold>, Restigouche Co., Jacquet River Gorge P.N.A., <named-content xmlns:xlink="http://www.w3.org/1999/xlink" content-type="dwc:verbatimCoordinates" xlink:type="simple">47.7361°N, 66.0778°W</named-content>, <named-content xmlns:xlink="http://www.w3.org/1999/xlink" content-type="date" xlink:type="simple">16.VIII.2010</named-content>, R.P. Webster // beaver dam, among sticks and debris near an overflow area of dam (near flowing water) (<abbrev xmlns:xlink="http://www.w3.org/1999/xlink" content-type="institution" xlink:title="Natural Resources Canada, Canadian Forest Service, Laurentian Forestry Centre, R. Martineau Insectarium, Québec City, Quebec, Canada" xlink:type="simple">LFC</abbrev>). <bold>Paratypes</bold>: same data as holotype (1 ♂, 3 ♀, <abbrev xmlns:xlink="http://www.w3.org/1999/xlink" content-type="institution" xlink:title="Natural Resources Canada, Canadian Forest Service, Laurentian Forestry Centre, R. Martineau Insectarium, Québec City, Quebec, Canada" xlink:type="simple">LFC</abbrev>; 2 ♂, 7 ♀, <named-content xmlns:xlink="http://www.w3.org/1999/xlink" content-type="dwc:institutional_code" xlink:type="simple">NBM</named-content>; 4 ♂, 5 ♀, 1 sex undetermined, <abbrev xmlns:xlink="http://www.w3.org/1999/xlink" content-type="institution" xlink:title="Reginald Webster Collection, Charters Settlement, New Brunswick, Canada" xlink:type="simple">RWC</abbrev>); Jacquet River Gorge P.N.A., <named-content xmlns:xlink="http://www.w3.org/1999/xlink" content-type="dwc:verbatimCoordinates" xlink:type="simple">47.7357°N, 66.0774°W</named-content>, <named-content xmlns:xlink="http://www.w3.org/1999/xlink" content-type="date" xlink:type="simple">24.VII.2008</named-content>, R.P. Webster// Margin of pond, among leaves and sedges near pond margin (1♀, <abbrev xmlns:xlink="http://www.w3.org/1999/xlink" content-type="institution" xlink:title="Natural Resources Canada, Canadian Forest Service, Laurentian Forestry Centre, R. Martineau Insectarium, Québec City, Quebec, Canada" xlink:type="simple">LFC</abbrev>). York Co., Fredericton, <named-content xmlns:xlink="http://www.w3.org/1999/xlink" content-type="dwc:verbatimCoordinates" xlink:type="simple">45.9361°N, 66.6747°W</named-content>, <named-content xmlns:xlink="http://www.w3.org/1999/xlink" content-type="date" xlink:type="simple">17.VIII.2009</named-content>, R.P. Webster // Beaver dam, outer margin under overhanging sticks near water (1 ♀, <abbrev xmlns:xlink="http://www.w3.org/1999/xlink" content-type="institution" xlink:title="Reginald Webster Collection, Charters Settlement, New Brunswick, Canada" xlink:type="simple">RWC</abbrev>).</p></tp:treatment-sec><tp:treatment-sec sec-type="Etymology"><title>Etymology.</title><p>
              <italic><tp:taxon-name><tp:taxon-name-part taxon-name-part-type="genus">Microgranulosa</tp:taxon-name-part></tp:taxon-name></italic> is a Latin adjective meaning microgranulate, in reference to the minute sculpture on the elytra of this species.</p></tp:treatment-sec><tp:treatment-sec sec-type="Description"><title>Description.</title><p>This species may be distinguished by the following combination of characters: body narrowly subparallel; head, apical articles of antennae, and posterior part of abdomen black, elytra brownish and mottled with black, remaining parts reddish-brown (Fig. <xref ref-type="fig" rid="F9">58</xref>); length 4.6–5.1 mm; integument of forebody with moderately pronounced meshed microsculpture, surface moderately glossy (Fig. <xref ref-type="fig" rid="F9">58</xref>); head about one-quarter narrower than maximum width of pronotum (Fig. <xref ref-type="fig" rid="F9">58</xref>); pronotum transverse, about evenly wide in basal half of its length, then strongly narrowed apically (Fig. <xref ref-type="fig" rid="F9">58</xref>); elytra at suture about as long as pronotum, surface finely and densely microgranulose; basal three articles of metatarsus about equally elongate, each longer than fourth article. <bold>Male.</bold> Apical margin of tergite VIII with very broad, very obtusely angular projection, with obtuse lateral angles and small tooth medially, margin often micro-crenulate (Fig. <xref ref-type="fig" rid="F9">60</xref>); sternite VIII rounded apically (Fig. <xref ref-type="fig" rid="F9">61</xref>); median lobe of aedeagus with tubus distinctly arched ventrad in apical half, apical part narrow (Fig. <xref ref-type="fig" rid="F9">59</xref>). <bold>Female.</bold> Tergite VIII with apical margin obtusely angulate (Fig. <xref ref-type="fig" rid="F9">62</xref>); sternite VIII with apical margin slightly emarginate medially (Fig. <xref ref-type="fig" rid="F9">63</xref>); spermatheca with stem long, sinuate, spiral posteriorly, capsule club-shaped with apical invagination deep and narrow (Fig. <xref ref-type="fig" rid="F9">64</xref>).</p></tp:treatment-sec><tp:treatment-sec sec-type="Distribution"><title>Distribution.</title><p>Canada: Known only from New Brunswick, Canada.</p></tp:treatment-sec><tp:treatment-sec sec-type="Natural history"><title>Natural history.</title><p>Nearly all adults from New Brunswick were collected from American beaver (<italic><tp:taxon-name><tp:taxon-name-part taxon-name-part-type="genus">Castor</tp:taxon-name-part> <tp:taxon-name-part taxon-name-part-type="species">canadensis</tp:taxon-name-part></tp:taxon-name></italic> Kuhl) dams. Most were collected from among sticks and debris near an overflow area of the dam, another from under overhanging sticks on the outer margin of the dam. One individual was collected from among leaves and sedges near a pond margin. Specimens were collected in July and August.</p></tp:treatment-sec><tp:treatment-sec><!--Section generated to contain objects referenced in tp:taxon-treatment.--><fig id="F9" position="float" orientation="portrait"><label>Figures 58–64.</label><caption><p>
          <italic><tp:taxon-name><tp:taxon-name-part taxon-name-part-type="genus">Liogluta</tp:taxon-name-part> <tp:taxon-name-part taxon-name-part-type="species">microgranulosa</tp:taxon-name-part></tp:taxon-name></italic> Klimaszewski &amp; Webster, sp. n.: <bold>58</bold> habitus in dorsal view <bold>59</bold> median lobe of aedeagus in lateral view <bold>60</bold> male tergite VIII <bold>61</bold> male sternite VIII <bold>62</bold> female tergite VIII <bold>63</bold> female sternite VIII <bold>64</bold> spermatheca (<bold>58–64</bold> based on type specimens). Scale bar of habitus = 1 mm, remaining scale bars = 0.2 mm.</p></caption><graphic xmlns:xlink="http://www.w3.org/1999/xlink" xlink:href="zookeys-573-217-g009.jpg" position="float" orientation="portrait" xlink:type="simple" id="oo_82661.jpg"/></fig></tp:treatment-sec></tp:taxon-treatment>
