# Supplementary material for: A review of Canadian and Alaskan species of the genus Liogluta Thomson, and descriptions of three new species (Coleoptera, Staphylinidae, Aleocharinae)
Source: Zookeys. 2016 Mar 24;(573):217–56. doi: 10.3897/zookeys.573.7878 (PMC4829928; doi:10.3897/zookeys.573.7878)
Supplement: XML Treatment for Liogluta castoris [file zookeys.573.7878-treatment11.xml]

<!DOCTYPE tp:taxon-treatment
  PUBLIC "-//TaxonX//DTD Taxonomic Treatment Publishing DTD v0 20100105//EN" "tax-treatment-NSO.dtd">
<tp:taxon-treatment xmlns:tp="http://www.plazi.org/taxpub"><tp:treatment-meta><kwd-group><label>Taxon classification</label><kwd><named-content content-type="kingdom">Animalia</named-content></kwd><kwd><named-content content-type="order">Coleoptera</named-content></kwd><kwd><named-content content-type="family">Staphylinidae</named-content></kwd></kwd-group><mixed-citation publication-type="journal"><person-group><name><surname>Klimaszewski</surname><given-names>Jan</given-names></name><name><surname>Webster</surname><given-names>Reginald P.</given-names></name><name><surname>Langor</surname><given-names>David W.</given-names></name><name><surname>Sikes</surname><given-names>Derek</given-names></name><name><surname>Bourdon</surname><given-names>Caroline</given-names></name><name><surname>Godin</surname><given-names>Benoit</given-names></name><name><surname>Ernst</surname><given-names>Crystal</given-names></name></person-group><article-title>A review of Canadian and Alaskan species of the genus <italic><tp:taxon-name><tp:taxon-name-part taxon-name-part-type="genus">Liogluta</tp:taxon-name-part></tp:taxon-name></italic> Thomson, and descriptions of three new species (<tp:taxon-name><tp:taxon-name-part taxon-name-part-type="order">Coleoptera</tp:taxon-name-part></tp:taxon-name>, <tp:taxon-name><tp:taxon-name-part taxon-name-part-type="family">Staphylinidae</tp:taxon-name-part></tp:taxon-name>, <tp:taxon-name><tp:taxon-name-part taxon-name-part-type="subfamily">Aleocharinae</tp:taxon-name-part></tp:taxon-name>)</article-title><source>Zookeys</source><day>24</day><month>3</month><year>2016</year><volume>2016</volume><issue>573</issue><fpage>217</fpage><lpage>256</lpage><pub-id pub-id-type="doi">10.3897/zookeys.573.7878</pub-id></mixed-citation></tp:treatment-meta><tp:nomenclature><tp:taxon-name>
              <tp:taxon-name-part taxon-name-part-type="genus">Liogluta</tp:taxon-name-part>
              <tp:taxon-name-part taxon-name-part-type="species">castoris</tp:taxon-name-part>
              <object-id xmlns:xlink="http://www.w3.org/1999/xlink" content-type="zoobank" xlink:type="simple">http://zoobank.org/5BCB34A3-CFE7-4230-A638-83FB11AC6D89</object-id>
            </tp:taxon-name><tp:taxon-authority>Klimaszewski &amp; Webster</tp:taxon-authority><tp:taxon-status xmlns:xlink="http://www.w3.org/1999/xlink" xlink:type="simple">sp. n.</tp:taxon-status><xref ref-type="fig" rid="F10">Figs 65–71</xref><!--PageBreak--></tp:nomenclature><tp:treatment-sec sec-type="Holotype"><title>Holotype</title><p>(male). <bold>Canada</bold>, <bold>New Brunswick</bold>, York Co., Charters Settlement, <named-content xmlns:xlink="http://www.w3.org/1999/xlink" content-type="dwc:verbatimCoordinates" xlink:type="simple">45.8395°N, 66.7391°W</named-content>, <named-content xmlns:xlink="http://www.w3.org/1999/xlink" content-type="date" xlink:type="simple">21.IV.2010</named-content>, R.P. Webster coll. //Mixed forest opening, collected with net during evening flight between 16:30 and 19:00 h (<abbrev xmlns:xlink="http://www.w3.org/1999/xlink" content-type="institution" xlink:title="Natural Resources Canada, Canadian Forest Service, Laurentian Forestry Centre, R. Martineau Insectarium, Québec City, Quebec, Canada" xlink:type="simple">LFC</abbrev>). <bold>Paratypes.</bold> York Co., same data as holotype except (2 ♀, <abbrev xmlns:xlink="http://www.w3.org/1999/xlink" content-type="institution" xlink:title="Reginald Webster Collection, Charters Settlement, New Brunswick, Canada" xlink:type="simple">RWC</abbrev>); same data as holotype except: <named-content xmlns:xlink="http://www.w3.org/1999/xlink" content-type="date" xlink:type="simple">17.VI.2005</named-content> // mixed forest in flight (1 ♂, <abbrev xmlns:xlink="http://www.w3.org/1999/xlink" content-type="institution" xlink:title="Natural Resources Canada, Canadian Forest Service, Laurentian Forestry Centre, R. Martineau Insectarium, Québec City, Quebec, Canada" xlink:type="simple">LFC</abbrev>) [barcoded BIO]; same data as holotype except <named-content xmlns:xlink="http://www.w3.org/1999/xlink" content-type="date" xlink:type="simple">23.IV.2008</named-content> // Mixed forest, in flight, collected with net between 15:00 and 18:00 h (1 ♂, <abbrev xmlns:xlink="http://www.w3.org/1999/xlink" content-type="institution" xlink:title="Reginald Webster Collection, Charters Settlement, New Brunswick, Canada" xlink:type="simple">RWC</abbrev>); same data as holotype except <named-content xmlns:xlink="http://www.w3.org/1999/xlink" content-type="date" xlink:type="simple">5.IV.2010</named-content> // Mixed forest opening, collected with net during evening flight between 16:30 and 19:00 h <!--PageBreak--><!--PageBreak-->(1 ♂, <abbrev xmlns:xlink="http://www.w3.org/1999/xlink" content-type="institution" xlink:title="Reginald Webster Collection, Charters Settlement, New Brunswick, Canada" xlink:type="simple">RWC</abbrev>); Charters Settlement, <named-content xmlns:xlink="http://www.w3.org/1999/xlink" content-type="dwc:verbatimCoordinates" xlink:type="simple">45.8456°N, 66.7267°W</named-content>, <named-content xmlns:xlink="http://www.w3.org/1999/xlink" content-type="date" xlink:type="simple">5.V.2010</named-content>, <named-content xmlns:xlink="http://www.w3.org/1999/xlink" content-type="date" xlink:type="simple">16.V.2010</named-content>, beaver dam, among sticks and debris near overflow area of dam, near flowing water (1 ♀, <abbrev xmlns:xlink="http://www.w3.org/1999/xlink" content-type="institution" xlink:title="Natural Resources Canada, Canadian Forest Service, Laurentian Forestry Centre, R. Martineau Insectarium, Québec City, Quebec, Canada" xlink:type="simple">LFC</abbrev>; 2 ♂, 1 ♀, <abbrev xmlns:xlink="http://www.w3.org/1999/xlink" content-type="institution" xlink:title="Reginald Webster Collection, Charters Settlement, New Brunswick, Canada" xlink:type="simple">RWC</abbrev>); Charters Settlement, <named-content xmlns:xlink="http://www.w3.org/1999/xlink" content-type="dwc:verbatimCoordinates" xlink:type="simple">45.8331°N, 66.7279°W</named-content>, <named-content xmlns:xlink="http://www.w3.org/1999/xlink" content-type="date" xlink:type="simple">20.V.2010</named-content>, among sticks and debris near overflow area of dam, near flowing water (1 ♂, <abbrev xmlns:xlink="http://www.w3.org/1999/xlink" content-type="institution" xlink:title="Reginald Webster Collection, Charters Settlement, New Brunswick, Canada" xlink:type="simple">RWC</abbrev>). Saint John Co., ca 2 km NE of Maces Bay, <named-content xmlns:xlink="http://www.w3.org/1999/xlink" content-type="dwc:verbatimCoordinates" xlink:type="simple">45.1161°N, 66.4560°W</named-content>, <named-content xmlns:xlink="http://www.w3.org/1999/xlink" content-type="date" xlink:type="simple">8.V.2006</named-content>, R.P. Webster, eastern white cedar swamp, in sphagnum and litter near brook (1 ♀, <abbrev xmlns:xlink="http://www.w3.org/1999/xlink" content-type="institution" xlink:title="Reginald Webster Collection, Charters Settlement, New Brunswick, Canada" xlink:type="simple">RWC</abbrev>). <bold>Nova Scotia</bold>: Cape Breton H.N.P., North Mtn., <named-content xmlns:xlink="http://www.w3.org/1999/xlink" content-type="date" xlink:type="simple">15.VIII.1983</named-content>, J.E.H. &amp; R.J. Martin (1 ♂, <named-content xmlns:xlink="http://www.w3.org/1999/xlink" content-type="dwc:institutional_code" xlink:type="simple">CNC</named-content>); Cape Breton H.N.P., Lone Shieling, PG729861, <named-content xmlns:xlink="http://www.w3.org/1999/xlink" content-type="date" xlink:type="simple">19.VI.1983</named-content>, Y. Bousquet, interception trap (1 ♂, <named-content xmlns:xlink="http://www.w3.org/1999/xlink" content-type="dwc:institutional_code" xlink:type="simple">CNC</named-content>); Cape Breton H.N.P., Lone Shieling, PG729861, <named-content xmlns:xlink="http://www.w3.org/1999/xlink" content-type="date" xlink:type="simple">3.VI.1983</named-content>, H. Goulet, Pans, Malaise (1 ♂, <named-content xmlns:xlink="http://www.w3.org/1999/xlink" content-type="dwc:institutional_code" xlink:type="simple">CNC</named-content>). <bold>Québec</bold>: Gatineau Pk., near Mud Lake, <named-content xmlns:xlink="http://www.w3.org/1999/xlink" content-type="date" xlink:type="simple">24.X.1967</named-content>, A. Smetana (2 ♂, <named-content xmlns:xlink="http://www.w3.org/1999/xlink" content-type="dwc:institutional_code" xlink:type="simple">CNC</named-content>).</p></tp:treatment-sec><tp:treatment-sec sec-type="Etymology"><title>Etymology.</title><p>
              <italic><tp:taxon-name><tp:taxon-name-part taxon-name-part-type="genus">Castoris</tp:taxon-name-part></tp:taxon-name></italic> is a Latin adjective derived from the name of the American beaver (<italic><tp:taxon-name><tp:taxon-name-part taxon-name-part-type="genus">Castor</tp:taxon-name-part> <tp:taxon-name-part taxon-name-part-type="species">canadensis</tp:taxon-name-part></tp:taxon-name></italic> Kuhl), in reference to beaver dams where some of the type specimens were captured.</p></tp:treatment-sec><tp:treatment-sec sec-type="Description"><title>Description.</title><p>Body length 4.6–5.4 mm, subparallel (Fig. <xref ref-type="fig" rid="F10">65</xref>); head and at least apical part of abdomen dark brown with pronotum, elytra, basal articles of antennae and legs yellowish to reddish-brown; integument moderately glossy, more so on posterior abdomen; forebody with minute and sparse punctation and sparse pubescence (Fig. <xref ref-type="fig" rid="F10">65</xref>); elytra with minute micro-granulation; head rounded and narrowed posteriorly, with large eyes, each about as long as postocular area in dorsal view (Fig. <xref ref-type="fig" rid="F10">65</xref>); antennae with articles V-X subquadrate to slightly elongate (Fig. <xref ref-type="fig" rid="F10">65</xref>); pronotum slightly transverse, broadly rounded laterally, slightly wider than head and narrower than elytra, pubescence directed latero-posteriad from midline of disc (Fig. <xref ref-type="fig" rid="F10">65</xref>); elytra transverse, at suture as long as pronotum, slightly longer laterally, with pubescence directed posteriad (Fig. <xref ref-type="fig" rid="F10">65</xref>); abdomen subparallel for most of its length, about as wide as elytra (Fig. <xref ref-type="fig" rid="F10">65</xref>). <bold>Male.</bold> Aedeagus with bulbus narrowly oval, median lobe with apical half of tubus slightly arched ventrad, apical part moderately broad in lateral view (Fig. <xref ref-type="fig" rid="F10">66</xref>); internal sac with few pronounced structures/membrane folds (Fig. <xref ref-type="fig" rid="F10">66</xref>); apical margin of tergite VIII with very broad truncate projection with obtuse lateral angles, with margin smooth or minutely crenulate (Fig. <xref ref-type="fig" rid="F10">67</xref>); apical margin of sternite VIII rounded (Fig. <xref ref-type="fig" rid="F10">68</xref>). <bold>Female.</bold> Tergite VIII with apical margin broadly rounded (Fig. <xref ref-type="fig" rid="F10">69</xref>); sternite VIII scarcely emarginate apically, antecostal suture distinctly sinuate, well separated from basal margin (Fig. <xref ref-type="fig" rid="F10">70</xref>); spermatheca with stem long, sinuate, twisted posteriorly, capsule tubular, with apical invagination narrow, short (Fig. <xref ref-type="fig" rid="F10">71</xref>).</p></tp:treatment-sec><tp:treatment-sec sec-type="Natural history"><title>Natural history.</title><p>In New Brunswick, adults were collected using an aerial (butterfly) net in a mixed forest opening during evening flights (between 15:00 and 19:00 h) during April and May. A number of individuals were collected from among sticks and debris near the overflow area of a beaver dam during May. One individual was sifted from sphagnum and litter near a brook in an eastern white cedar swamp in May. In Nova Scotia, specimens were captured in flight interception, pan, and Malaise traps during the months of June and August. The single specimen from Ontario was captured in October.</p><!--PageBreak--><!--PageBreak--></tp:treatment-sec><tp:treatment-sec sec-type="Distribution"><title>Distribution.</title><p>Canada: Known from <abbrev xmlns:xlink="http://www.w3.org/1999/xlink" xlink:title="New Brunswick" xlink:type="simple">NB</abbrev>, <abbrev xmlns:xlink="http://www.w3.org/1999/xlink" xlink:title="Nova Scotia" xlink:type="simple">NS</abbrev>, <abbrev xmlns:xlink="http://www.w3.org/1999/xlink" xlink:title="Quebec" xlink:type="simple">QC</abbrev>.</p></tp:treatment-sec><tp:treatment-sec sec-type="Comments"><title>Comments.</title><p>This species is similar to <italic><tp:taxon-name><tp:taxon-name-part taxon-name-part-type="genus">Liogluta</tp:taxon-name-part> <tp:taxon-name-part taxon-name-part-type="species">microgranulosa</tp:taxon-name-part></tp:taxon-name></italic> but in <italic><tp:taxon-name><tp:taxon-name-part taxon-name-part-type="genus">Liogluta</tp:taxon-name-part> <tp:taxon-name-part taxon-name-part-type="species">castoris</tp:taxon-name-part></tp:taxon-name></italic> the pronotum and elytra are more elongate and more reddish-brown (Fig. <xref ref-type="fig" rid="F10">65</xref>); the median lobe of the aedeagus has the apical part of the tubus broader and shorter in lateral view (Fig. <xref ref-type="fig" rid="F10">66</xref>); male tergite VIII is truncate and not at all angulate medially (Fig. <xref ref-type="fig" rid="F10">67</xref>); the spermatheca has a longer stem (Fig. <xref ref-type="fig" rid="F10">71</xref>); and female sternite VIII has an apical emargination which is much less noticeable and the antecostal suture is more distinctly sinuate (Fig. <xref ref-type="fig" rid="F10">70</xref>).</p></tp:treatment-sec><tp:treatment-sec><!--Section generated to contain objects referenced in tp:taxon-treatment.--><fig id="F10" position="float" orientation="portrait"><label>Figures 65–71.</label><caption><p>
          <italic><tp:taxon-name><tp:taxon-name-part taxon-name-part-type="genus">Liogluta</tp:taxon-name-part> <tp:taxon-name-part taxon-name-part-type="species">castoris</tp:taxon-name-part></tp:taxon-name></italic> Klimaszewski &amp; Webster, sp. n.: <bold>65</bold> habitus in dorsal view <bold>66</bold> median lobe of aedeagus in lateral view <bold>67</bold> male tergite VIII <bold>68</bold> male sternite VIII <bold>69</bold> female tergite VIII <bold>70</bold> female sternite VIII <bold>71</bold> spermatheca (<bold>65–71</bold> based on type specimens). Scale bar of habitus = 1 mm, remaining scale bars = 0.2 mm.</p></caption><graphic xmlns:xlink="http://www.w3.org/1999/xlink" xlink:href="zookeys-573-217-g010.jpg" position="float" orientation="portrait" xlink:type="simple" id="oo_82662.jpg"/></fig></tp:treatment-sec></tp:taxon-treatment>
