# Supplementary material for: A review of Canadian and Alaskan species of the genus Liogluta Thomson, and descriptions of three new species (Coleoptera, Staphylinidae, Aleocharinae)
Source: Zookeys. 2016 Mar 24;(573):217–56. doi: 10.3897/zookeys.573.7878 (PMC4829928; doi:10.3897/zookeys.573.7878)
Supplement: XML Treatment for Liogluta pseudocastoris [file zookeys.573.7878-treatment12.xml]

<!DOCTYPE tp:taxon-treatment
  PUBLIC "-//TaxonX//DTD Taxonomic Treatment Publishing DTD v0 20100105//EN" "tax-treatment-NSO.dtd">
<tp:taxon-treatment xmlns:tp="http://www.plazi.org/taxpub"><tp:treatment-meta><kwd-group><label>Taxon classification</label><kwd><named-content content-type="kingdom">Animalia</named-content></kwd><kwd><named-content content-type="order">Coleoptera</named-content></kwd><kwd><named-content content-type="family">Staphylinidae</named-content></kwd></kwd-group><mixed-citation publication-type="journal"><person-group><name><surname>Klimaszewski</surname><given-names>Jan</given-names></name><name><surname>Webster</surname><given-names>Reginald P.</given-names></name><name><surname>Langor</surname><given-names>David W.</given-names></name><name><surname>Sikes</surname><given-names>Derek</given-names></name><name><surname>Bourdon</surname><given-names>Caroline</given-names></name><name><surname>Godin</surname><given-names>Benoit</given-names></name><name><surname>Ernst</surname><given-names>Crystal</given-names></name></person-group><article-title>A review of Canadian and Alaskan species of the genus <italic><tp:taxon-name><tp:taxon-name-part taxon-name-part-type="genus">Liogluta</tp:taxon-name-part></tp:taxon-name></italic> Thomson, and descriptions of three new species (<tp:taxon-name><tp:taxon-name-part taxon-name-part-type="order">Coleoptera</tp:taxon-name-part></tp:taxon-name>, <tp:taxon-name><tp:taxon-name-part taxon-name-part-type="family">Staphylinidae</tp:taxon-name-part></tp:taxon-name>, <tp:taxon-name><tp:taxon-name-part taxon-name-part-type="subfamily">Aleocharinae</tp:taxon-name-part></tp:taxon-name>)</article-title><source>Zookeys</source><day>24</day><month>3</month><year>2016</year><volume>2016</volume><issue>573</issue><fpage>217</fpage><lpage>256</lpage><pub-id pub-id-type="doi">10.3897/zookeys.573.7878</pub-id></mixed-citation></tp:treatment-meta><tp:nomenclature><tp:taxon-name>
              <tp:taxon-name-part taxon-name-part-type="genus">Liogluta</tp:taxon-name-part>
              <tp:taxon-name-part taxon-name-part-type="species">pseudocastoris</tp:taxon-name-part>
              <object-id xmlns:xlink="http://www.w3.org/1999/xlink" content-type="zoobank" xlink:type="simple">http://zoobank.org/D8CBE451-DB4D-47DA-8B69-59A39C2D381C</object-id>
            </tp:taxon-name><tp:taxon-authority>Klimaszewski &amp; Webster</tp:taxon-authority><tp:taxon-status xmlns:xlink="http://www.w3.org/1999/xlink" xlink:type="simple">sp. n.</tp:taxon-status><xref ref-type="fig" rid="F11">Figs 72–78</xref></tp:nomenclature><tp:treatment-sec sec-type="Holotype"><title>Holotype</title><p>(male). <bold>Canada</bold>, <bold>New Brunswick</bold>, York Co., Charters Settlement, <named-content xmlns:xlink="http://www.w3.org/1999/xlink" content-type="dwc:verbatimCoordinates" xlink:type="simple">45.8456°N, 66.7267°W</named-content>, <named-content xmlns:xlink="http://www.w3.org/1999/xlink" content-type="date" xlink:type="simple">10.VI.2010</named-content>, R.P. Webster, coll., beaver dam among sticks and debris near an overflow area of dam, near flowing water (<abbrev xmlns:xlink="http://www.w3.org/1999/xlink" content-type="institution" xlink:title="Natural Resources Canada, Canadian Forest Service, Laurentian Forestry Centre, R. Martineau Insectarium, Québec City, Quebec, Canada" xlink:type="simple">LFC</abbrev>). <bold>Paratypes.</bold> same data as holotype: (2 ♂, 1 ♀, <abbrev xmlns:xlink="http://www.w3.org/1999/xlink" content-type="institution" xlink:title="Reginald Webster Collection, Charters Settlement, New Brunswick, Canada" xlink:type="simple">RWC</abbrev>): same data as holotype except <named-content xmlns:xlink="http://www.w3.org/1999/xlink" content-type="date" xlink:type="simple">16.V.2010</named-content> (2 ♀, <abbrev xmlns:xlink="http://www.w3.org/1999/xlink" content-type="institution" xlink:title="Reginald Webster Collection, Charters Settlement, New Brunswick, Canada" xlink:type="simple">RWC</abbrev>); <bold>New Brunswick: York Co.</bold>, Charters Settlement, <named-content xmlns:xlink="http://www.w3.org/1999/xlink" content-type="dwc:verbatimCoordinates" xlink:type="simple">45.8395°N, 66.7391°W</named-content>, <named-content xmlns:xlink="http://www.w3.org/1999/xlink" content-type="date" xlink:type="simple">3.V.2012</named-content>, R.P. Webster, mixed forest opening, during evening flight between 16:30 and 19:00 h (1 ♂, <abbrev xmlns:xlink="http://www.w3.org/1999/xlink" content-type="institution" xlink:title="Natural Resources Canada, Canadian Forest Service, Laurentian Forestry Centre, R. Martineau Insectarium, Québec City, Quebec, Canada" xlink:type="simple">LFC</abbrev> [barcoded BIO]; 1 ♀, <abbrev xmlns:xlink="http://www.w3.org/1999/xlink" content-type="institution" xlink:title="Reginald Webster Collection, Charters Settlement, New Brunswick, Canada" xlink:type="simple">RWC</abbrev>).</p></tp:treatment-sec><tp:treatment-sec sec-type="Etymology"><title>Etymology.</title><p>
              <italic>Pseudocastoris</italic> is the Latin prefix <italic>pseudo</italic>-, false, added to the species name <italic>castoris</italic>, reflecting the close similarity of the two species.</p></tp:treatment-sec><tp:treatment-sec sec-type="Description"><title>Description.</title><p>Body length 3.9–4.4 mm, subparallel; dark brown with irregularly shaped lighter areas on pronotum in some individuals, head and abdomen dark brown, antennae dark, and legs yellowish; integument moderately glossy, more so on posterior portion of abdomen; forebody with minute and sparse punctation and sparse pubescence (Fig. <xref ref-type="fig" rid="F11">72</xref>); elytra with micro-granulation (Fig. <xref ref-type="fig" rid="F11">72</xref>); head rounded and narrowed posteriorly, eyes large, each about as long as postocular area in dorsal view (Fig. <xref ref-type="fig" rid="F11">72</xref>); antennae with articles V-X subquadrate to slightly transverse (Fig. <xref ref-type="fig" rid="F11">72</xref>); pronotum transverse, broadly rounded laterally, slightly wider than head and narrower than elytra, pubescence directed latero-posteriad from midline of disc (Fig. <xref ref-type="fig" rid="F11">72</xref>); elytra transverse, at suture about as long as pronotum, slightly longer laterally, with pubescence directed posteriad; abdomen subparallel for most of its length, about as wide as elytra (Fig. <xref ref-type="fig" rid="F11">72</xref>). <bold>Male.</bold> Tergite VIII broadly rounded apically, margin smooth (Fig. <xref ref-type="fig" rid="F11">74</xref>); apical margin of sternite VIII broadly parabolic (Fig. <xref ref-type="fig" rid="F11">75</xref>); median lobe of aedeagus with bulbus narrowly oval, tubus almost straight with apical part narrowly rounded in lateral view (Fig. <xref ref-type="fig" rid="F11">73</xref>); internal sac without distinct sclerites but with some vaguely-shaped structures (Fig. <xref ref-type="fig" rid="F11">73</xref>). <bold>Female.</bold> Tergite VIII broadly rounded apically (Fig. <xref ref-type="fig" rid="F11">76</xref>); sternite VIII a little less broadly rounded apically, antecostal suture slightly sinuate, moderately separated from basal margin (Fig. <xref ref-type="fig" rid="F11">77</xref>); spermatheca with capsule club-shaped, [invagination not perceptible], stem sinuate, about equally narrow throughout with only posterior part enlarged but not twisted (Fig. <xref ref-type="fig" rid="F11">78</xref>).</p></tp:treatment-sec><tp:treatment-sec sec-type="Natural history"><title>Natural history.</title><p>Most individuals were collected from among sticks and debris near an overflow area of a beaver dam during May and June. Others were collected using an aerial (butterfly) net in a mixed forest opening during an evening flight (between 16:30 and 19:00 h) during May.</p></tp:treatment-sec><tp:treatment-sec sec-type="Distribution"><title>Distribution.</title><p>Known only from New Brunswick, Canada.</p></tp:treatment-sec><tp:treatment-sec sec-type="Comments"><title>Comments.</title><p>This species is closely related to <italic><tp:taxon-name><tp:taxon-name-part taxon-name-part-type="genus">Liogluta</tp:taxon-name-part> <tp:taxon-name-part taxon-name-part-type="species">castoris</tp:taxon-name-part></tp:taxon-name></italic> and <italic><tp:taxon-name><tp:taxon-name-part taxon-name-part-type="genus">Liogluta</tp:taxon-name-part> <tp:taxon-name-part taxon-name-part-type="species">microgranulosa</tp:taxon-name-part></tp:taxon-name></italic> but in <italic><tp:taxon-name><tp:taxon-name-part taxon-name-part-type="genus">Liogluta</tp:taxon-name-part> <tp:taxon-name-part taxon-name-part-type="species">pseudocastoris</tp:taxon-name-part></tp:taxon-name></italic> the body is darker, particularly the pronotum, the pronotum is strongly narrowed basally with more angular posterior angles (Fig. <xref ref-type="fig" rid="F11">72</xref>); the shape of the median lobe of the aedeagus is different in lateral view, with the apical part narrower and very slightly arched ventrad (Fig. <xref ref-type="fig" rid="F11">73</xref>); the apical margin of male tergite VIII is evenly rounded (Fig. <xref ref-type="fig" rid="F11">74</xref>); the apical margin of female sternite VIII is not emarginate, with the antecostal suture only slightly sinuate (Fig. <xref ref-type="fig" rid="F11">77</xref>), and the shape of the spermatheca is different, with the posterior part of the stem enlarged but not twisted (Fig. <xref ref-type="fig" rid="F11">78</xref>).</p></tp:treatment-sec><tp:treatment-sec><!--Section generated to contain objects referenced in tp:taxon-treatment.--><fig id="F11" position="float" orientation="portrait"><label>Figures 72–78.</label><caption><p>
          <italic><tp:taxon-name><tp:taxon-name-part taxon-name-part-type="genus">Liogluta</tp:taxon-name-part> <tp:taxon-name-part taxon-name-part-type="species">pseudocastoris</tp:taxon-name-part></tp:taxon-name></italic> Klimaszewski &amp; Webster, sp. n.: <bold>72</bold> habitus in dorsal view <bold>73</bold> median lobe of aedeagus in lateral view <bold>74</bold> male tergite VIII <bold>75</bold> male sternite VIII <bold>76</bold> female tergite VIII <bold>77</bold> female sternite VIII <bold>78</bold> spermatheca (<bold>72–78</bold> based on type specimens). Scale bar of habitus = 1 mm, remaining scale bars = 0.2 mm.</p></caption><graphic xmlns:xlink="http://www.w3.org/1999/xlink" xlink:href="zookeys-573-217-g011.jpg" position="float" orientation="portrait" xlink:type="simple" id="oo_82663.jpg"/></fig></tp:treatment-sec></tp:taxon-treatment>
