# Supplementary material for: A review of Canadian and Alaskan species of the genus Liogluta Thomson, and descriptions of three new species (Coleoptera, Staphylinidae, Aleocharinae)
Source: Zookeys. 2016 Mar 24;(573):217–56. doi: 10.3897/zookeys.573.7878 (PMC4829928; doi:10.3897/zookeys.573.7878)
Supplement: XML Treatment for Liogluta atriventris [file zookeys.573.7878-treatment14.xml]

<!DOCTYPE tp:taxon-treatment
  PUBLIC "-//TaxonX//DTD Taxonomic Treatment Publishing DTD v0 20100105//EN" "tax-treatment-NSO.dtd">
<tp:taxon-treatment xmlns:tp="http://www.plazi.org/taxpub"><tp:treatment-meta><kwd-group><label>Taxon classification</label><kwd><named-content content-type="kingdom">Animalia</named-content></kwd><kwd><named-content content-type="order">Coleoptera</named-content></kwd><kwd><named-content content-type="family">Staphylinidae</named-content></kwd></kwd-group><mixed-citation publication-type="journal"><person-group><name><surname>Klimaszewski</surname><given-names>Jan</given-names></name><name><surname>Webster</surname><given-names>Reginald P.</given-names></name><name><surname>Langor</surname><given-names>David W.</given-names></name><name><surname>Sikes</surname><given-names>Derek</given-names></name><name><surname>Bourdon</surname><given-names>Caroline</given-names></name><name><surname>Godin</surname><given-names>Benoit</given-names></name><name><surname>Ernst</surname><given-names>Crystal</given-names></name></person-group><article-title>A review of Canadian and Alaskan species of the genus <italic><tp:taxon-name><tp:taxon-name-part taxon-name-part-type="genus">Liogluta</tp:taxon-name-part></tp:taxon-name></italic> Thomson, and descriptions of three new species (<tp:taxon-name><tp:taxon-name-part taxon-name-part-type="order">Coleoptera</tp:taxon-name-part></tp:taxon-name>, <tp:taxon-name><tp:taxon-name-part taxon-name-part-type="family">Staphylinidae</tp:taxon-name-part></tp:taxon-name>, <tp:taxon-name><tp:taxon-name-part taxon-name-part-type="subfamily">Aleocharinae</tp:taxon-name-part></tp:taxon-name>)</article-title><source>Zookeys</source><day>24</day><month>3</month><year>2016</year><volume>2016</volume><issue>573</issue><fpage>217</fpage><lpage>256</lpage><pub-id pub-id-type="doi">10.3897/zookeys.573.7878</pub-id></mixed-citation></tp:treatment-meta><tp:nomenclature><tp:taxon-name>
              <tp:taxon-name-part taxon-name-part-type="genus">Liogluta</tp:taxon-name-part>
              <tp:taxon-name-part taxon-name-part-type="species">atriventris</tp:taxon-name-part>
            </tp:taxon-name><tp:taxon-authority>(Casey, 1906)</tp:taxon-authority><xref ref-type="fig" rid="F13">Figs 86–89</xref><tp:nomenclature-citation-list><tp:nomenclature-citation><tp:taxon-name><tp:taxon-name-part taxon-name-part-type="genus">Athetota</tp:taxon-name-part> <tp:taxon-name-part taxon-name-part-type="species">atriventris</tp:taxon-name-part></tp:taxon-name><comment> Casey, 1906: 336. As <tp:taxon-name><tp:taxon-name-part taxon-name-part-type="genus">Atheta</tp:taxon-name-part> (<tp:taxon-name-part taxon-name-part-type="subgenus">Liogluta</tp:taxon-name-part>)</tp:taxon-name>: <xref ref-type="bibr" rid="B2">Bernhauer and Scheerpeltz 1926</xref>: 656; <xref ref-type="bibr" rid="B23">Moore and Legner 1975</xref>: 355. <bold>Lectotype</bold> (male): Canada, Victoria, Vancouver Island; <tp:taxon-name><tp:taxon-name-part taxon-name-part-type="species">atriventris</tp:taxon-name-part></tp:taxon-name> Casey; Type <named-content xmlns:xlink="http://www.w3.org/1999/xlink" content-type="dwc:institutional_code" xlink:type="simple">USNM</named-content> 39475; H.F. Wickham, Casey Bequest 1925 (<named-content xmlns:xlink="http://www.w3.org/1999/xlink" content-type="dwc:institutional_code" xlink:type="simple">USNM</named-content>). Present designation.</comment></tp:nomenclature-citation></tp:nomenclature-citation-list></tp:nomenclature><tp:treatment-sec sec-type="Diagnosis"><title>Diagnosis</title><p>(based on male lectotype). This species may be distinguished by the following combination of characters: small body size, length 2.8 mm; head and abdomen dark brown, pronotum, elytra and legs reddish-yellow (Fig. <xref ref-type="fig" rid="F13">86</xref>); integument glossy with weak meshy microsculpture; pronotum and elytra with moderately dense punctation and pubescence, elytra with very fine micro-granulation (Fig. <xref ref-type="fig" rid="F13">86</xref>); head subquadrate, slightly narrower than pronotum; large eyes, each about as long as postocular region in dorsal view (Fig. <xref ref-type="fig" rid="F13">86</xref>); antennae of the holotype are partially damaged and cannot be completely described, but fifth and sixth articles suggest that missing funicle articles are subquadrate; pronotum slightly transverse, widest near the middle (Fig. <xref ref-type="fig" rid="F13">86</xref>); elytra wider and slightly longer than pronotum (Fig. <xref ref-type="fig" rid="F13">86</xref>); abdomen subparallel, about as wide as elytra (Fig. <xref ref-type="fig" rid="F13">86</xref>). <bold>Male.</bold> Apical margin of tergite VIII with broad, truncate projection in middle two-thirds bounded laterally by small tooth-like processes, apical margin crenulate (Fig. <xref ref-type="fig" rid="F13">88</xref>); apical margin of sternite VIII evenly broadly parabolic from base (Fig. <xref ref-type="fig" rid="F13">89</xref>); median lobe of aedeagus with tubus bent slightly ventrad at middle, apical part relatively broadly rounded in lateral view (Fig. <xref ref-type="fig" rid="F13">87</xref>). <bold>Female.</bold> Unknown.</p><p>
              <italic><tp:taxon-name><tp:taxon-name-part taxon-name-part-type="genus">Liogluta</tp:taxon-name-part> <tp:taxon-name-part taxon-name-part-type="species">atriventris</tp:taxon-name-part></tp:taxon-name></italic> may be distinguished from the other species of the <italic><tp:taxon-name><tp:taxon-name-part taxon-name-part-type="species">granulosa</tp:taxon-name-part></tp:taxon-name></italic> group by the following combination of characters: body size small, length 2.8 mm; elytra slightly longer than pronotum (Fig. <xref ref-type="fig" rid="F13">86</xref>); pronotum glossy with weak microsculpture (Fig. <xref ref-type="fig" rid="F13">86</xref>); shape of median lobe of aedeagus different in lateral view (Fig. <xref ref-type="fig" rid="F13">87</xref>), and projection on apical margin of male tergite VIII crenulate, with tooth-like processes laterally (Fig. <xref ref-type="fig" rid="F13">88</xref>).</p></tp:treatment-sec><tp:treatment-sec sec-type="Natural history"><title>Natural history.</title><p>Unknown.</p></tp:treatment-sec><tp:treatment-sec sec-type="Distribution"><title>Distribution.</title><p>Known only from Vancouver Island, British Columbia.</p></tp:treatment-sec><tp:treatment-sec sec-type="Comments"><title>Comments.</title><p>This species is known only from one damaged male specimen. More specimens, including females, are needed for study to confirm the status of this species.</p></tp:treatment-sec><tp:treatment-sec><!--Section generated to contain objects referenced in tp:taxon-treatment.--><fig id="F13" position="float" orientation="portrait"><label>Figures 86–89.</label><caption><p>
          <italic><tp:taxon-name><tp:taxon-name-part taxon-name-part-type="genus">Liogluta</tp:taxon-name-part> <tp:taxon-name-part taxon-name-part-type="species">atriventris</tp:taxon-name-part></tp:taxon-name></italic> (Casey): <bold>86</bold> habitus in dorsal view <bold>87</bold> median lobe of aedeagus in lateral view <bold>88</bold> male tergite VIII <bold>89</bold> male sternite VIII (<bold>86–89</bold> based on male lectotype). Female unknown. Scale bar of habitus = 1 mm, remaining scale bars = 0.2 mm.</p></caption><graphic xmlns:xlink="http://www.w3.org/1999/xlink" xlink:href="zookeys-573-217-g013.jpg" position="float" orientation="portrait" xlink:type="simple" id="oo_82665.jpg"/></fig></tp:treatment-sec><ref-list><ref id="B2"><mixed-citation xmlns:xlink="http://www.w3.org/1999/xlink" xlink:type="simple">
          <person-group><name name-style="western"><surname>Bernhauer</surname><given-names>M</given-names></name><name name-style="western"><surname>Scheerpeltz</surname><given-names>O</given-names></name></person-group> (<year>1926</year>) <source>Pars 82: <tp:taxon-name><tp:taxon-name-part taxon-name-part-type="family">Staphylinidae</tp:taxon-name-part></tp:taxon-name> VI [pp. 499–988] In: Coleopterorum Catalogus. Volumen V. <tp:taxon-name><tp:taxon-name-part taxon-name-part-type="family">Staphylinidae</tp:taxon-name-part></tp:taxon-name>. W.</source> <publisher-name>Junk</publisher-name>, <publisher-loc>Berlin</publisher-loc>, <size units="page">988 pp</size>.</mixed-citation></ref><ref id="B23"><mixed-citation xmlns:xlink="http://www.w3.org/1999/xlink" xlink:type="simple">
          <person-group><name name-style="western"><surname>Moore</surname><given-names>I</given-names></name><name name-style="western"><surname>Legner</surname><given-names>EF</given-names></name></person-group> (<year>1975</year>) <article-title>A catalogue of the <tp:taxon-name><tp:taxon-name-part taxon-name-part-type="family">Staphylinidae</tp:taxon-name-part></tp:taxon-name> of America north of Mexico (<tp:taxon-name><tp:taxon-name-part taxon-name-part-type="order">Coleoptera</tp:taxon-name-part></tp:taxon-name>).</article-title> <publisher-name>University of California, Division of Agricultural Sciences</publisher-name>, <source>Special Publication</source> <issue>No. 3015</issue>: <fpage>1</fpage>–<lpage>514</lpage>.</mixed-citation></ref></ref-list></tp:taxon-treatment>
