# Supplementary material for: A review of Canadian and Alaskan species of the genus Liogluta Thomson, and descriptions of three new species (Coleoptera, Staphylinidae, Aleocharinae)
Source: Zookeys. 2016 Mar 24;(573):217–56. doi: 10.3897/zookeys.573.7878 (PMC4829928; doi:10.3897/zookeys.573.7878)
Supplement: XML Treatment for Liogluta gigantea [file zookeys.573.7878-treatment15.xml]

<!DOCTYPE tp:taxon-treatment
  PUBLIC "-//TaxonX//DTD Taxonomic Treatment Publishing DTD v0 20100105//EN" "tax-treatment-NSO.dtd">
<tp:taxon-treatment xmlns:tp="http://www.plazi.org/taxpub"><tp:treatment-meta><kwd-group><label>Taxon classification</label><kwd><named-content content-type="kingdom">Animalia</named-content></kwd><kwd><named-content content-type="order">Coleoptera</named-content></kwd><kwd><named-content content-type="family">Staphylinidae</named-content></kwd></kwd-group><mixed-citation publication-type="journal"><person-group><name><surname>Klimaszewski</surname><given-names>Jan</given-names></name><name><surname>Webster</surname><given-names>Reginald P.</given-names></name><name><surname>Langor</surname><given-names>David W.</given-names></name><name><surname>Sikes</surname><given-names>Derek</given-names></name><name><surname>Bourdon</surname><given-names>Caroline</given-names></name><name><surname>Godin</surname><given-names>Benoit</given-names></name><name><surname>Ernst</surname><given-names>Crystal</given-names></name></person-group><article-title>A review of Canadian and Alaskan species of the genus <italic><tp:taxon-name><tp:taxon-name-part taxon-name-part-type="genus">Liogluta</tp:taxon-name-part></tp:taxon-name></italic> Thomson, and descriptions of three new species (<tp:taxon-name><tp:taxon-name-part taxon-name-part-type="order">Coleoptera</tp:taxon-name-part></tp:taxon-name>, <tp:taxon-name><tp:taxon-name-part taxon-name-part-type="family">Staphylinidae</tp:taxon-name-part></tp:taxon-name>, <tp:taxon-name><tp:taxon-name-part taxon-name-part-type="subfamily">Aleocharinae</tp:taxon-name-part></tp:taxon-name>)</article-title><source>Zookeys</source><day>24</day><month>3</month><year>2016</year><volume>2016</volume><issue>573</issue><fpage>217</fpage><lpage>256</lpage><pub-id pub-id-type="doi">10.3897/zookeys.573.7878</pub-id></mixed-citation></tp:treatment-meta><tp:nomenclature><tp:taxon-name>
              <tp:taxon-name-part taxon-name-part-type="genus">Liogluta</tp:taxon-name-part>
              <tp:taxon-name-part taxon-name-part-type="species">gigantea</tp:taxon-name-part>
            </tp:taxon-name><tp:taxon-authority>Klimaszewski &amp; Langor, 2011</tp:taxon-authority><xref ref-type="fig" rid="F14">Figs 90–96</xref><!--PageBreak--><!--PageBreak--><tp:nomenclature-citation-list><tp:nomenclature-citation><tp:taxon-name><tp:taxon-name-part taxon-name-part-type="genus">Liogluta</tp:taxon-name-part> <tp:taxon-name-part taxon-name-part-type="species">gigantea</tp:taxon-name-part></tp:taxon-name><comment> Klimaszewski &amp; Langor, in <xref ref-type="bibr" rid="B15">Klimaszewski et al. 2011</xref>: 167. <bold>Holotype</bold> (female): Canada, <bold>Newfoundland</bold>, Labrador, 75 km SW Goose Bay, Tr. 500, <named-content xmlns:xlink="http://www.w3.org/1999/xlink" content-type="dwc:verbatimCoordinates" xlink:type="simple">53°02.6 N, 61°16.6 W</named-content>, <named-content xmlns:xlink="http://www.w3.org/1999/xlink" content-type="date" xlink:type="simple">13–26.VIII.2001</named-content>, S. and J. Peck// Carrion trap, elevation 100 m, spruce-lichen forest, 2001-44 (<abbrev xmlns:xlink="http://www.w3.org/1999/xlink" content-type="institution" xlink:title="Natural Resources Canada, Canadian Forest Service, Laurentian Forestry Centre, R. Martineau Insectarium, Québec City, Quebec, Canada" xlink:type="simple">LFC</abbrev>).</comment></tp:nomenclature-citation></tp:nomenclature-citation-list></tp:nomenclature><tp:treatment-sec sec-type="New locality data"><title>New locality data.</title><p>CANADA: <bold>Québec</bold>: 4 mi W Masham, near Mud Lake, <named-content xmlns:xlink="http://www.w3.org/1999/xlink" content-type="date" xlink:type="simple">24.X.1967</named-content>, J.M. Campbell &amp; A. Smetana, Berlese sample ex lining of deserted beaver lodge (1 sex <!--PageBreak--><!--PageBreak-->undetermined, <named-content xmlns:xlink="http://www.w3.org/1999/xlink" content-type="dwc:institutional_code" xlink:type="simple">CNC</named-content>); Gatineau Park, near Mud Lake, <named-content xmlns:xlink="http://www.w3.org/1999/xlink" content-type="date" xlink:type="simple">24.X.1967</named-content>, A. Smetana (4 sex undetermined, <named-content xmlns:xlink="http://www.w3.org/1999/xlink" content-type="dwc:institutional_code" xlink:type="simple">CNC</named-content>); <bold>Ontario</bold>: Rondeau Pr. Pk., Marsh Trail, <named-content xmlns:xlink="http://www.w3.org/1999/xlink" content-type="date" xlink:type="simple">4.VI.1985</named-content>, A. Davies &amp; J.M. Campbell (1 ♂, <named-content xmlns:xlink="http://www.w3.org/1999/xlink" content-type="dwc:institutional_code" xlink:type="simple">CNC</named-content>); Lake Superior Pr. Pk., Sand Riv., <named-content xmlns:xlink="http://www.w3.org/1999/xlink" content-type="date" xlink:type="simple">6.VI.1973</named-content>, J.M. Campbell &amp; R. Parry (1 sex undetermined, <named-content xmlns:xlink="http://www.w3.org/1999/xlink" content-type="dwc:institutional_code" xlink:type="simple">CNC</named-content>).</p></tp:treatment-sec><tp:treatment-sec sec-type="Diagnosis"><title>Diagnosis.</title><p>This species may be distinguished by: body length 4.2–5.0 mm, robust, broad, dark brown, with pronotum, elytra (except for scutellar region), and legs reddish-brown; forebody moderately glossy, with fine and dense punctation, short pubescence and meshed microsculpture (Fig. <xref ref-type="fig" rid="F14">90</xref>); head subquadrate, slightly narrower than pronotum, large eyes, each as long as postocular region in dorsal view (Fig. <xref ref-type="fig" rid="F14">90</xref>); antennae thin, all articles elongate to subquadrate (Fig. <xref ref-type="fig" rid="F14">90</xref>); pronotum transverse, widest at apical third (Fig. <xref ref-type="fig" rid="F14">90</xref>); elytra wider than pronotum, at suture as long as or slightly longer than pronotum, with posterior margin almost rectangular (Fig. <xref ref-type="fig" rid="F14">90</xref>); abdomen broad and flattened (Fig. <xref ref-type="fig" rid="F14">90</xref>). <bold>Male (new description).</bold> Apical margin of tergite VIII rounded with broad crenulations and small rounded process at middle (Fig. <xref ref-type="fig" rid="F14">92</xref>); apical margin of sternite VIII parabolic (Fig. <xref ref-type="fig" rid="F14">93</xref>); median lobe of aedeagus short and stout, with tubus arched slightly ventrad near apex, apical part narrow in lateral view (Fig. <xref ref-type="fig" rid="F14">91</xref>). <bold>Female.</bold> Apical margin of tergite VIII rounded-triangular (Fig. <xref ref-type="fig" rid="F14">94</xref>); apical margin of sternite VIII broadly truncate, with row of microsetae (Fig. <xref ref-type="fig" rid="F14">95</xref>); spermatheca vaguely S-shaped, capsule club-shaped, stem sinuate and twisted posteriorly (Fig. <xref ref-type="fig" rid="F14">96</xref>).</p></tp:treatment-sec><tp:treatment-sec sec-type="Distribution"><title>Distribution.</title><p>Canada: <abbrev xmlns:xlink="http://www.w3.org/1999/xlink" xlink:title="Newfoundland" xlink:type="simple">NF</abbrev>, <bold><abbrev xmlns:xlink="http://www.w3.org/1999/xlink" xlink:title="Quebec" xlink:type="simple">QC</abbrev></bold>, <bold><abbrev xmlns:xlink="http://www.w3.org/1999/xlink" xlink:title="Ontario" xlink:type="simple">ON</abbrev></bold>.</p></tp:treatment-sec><tp:treatment-sec sec-type="Natural history"><title>Natural history.</title><p>Adults were collected in June, August, and October, in carrion-baited pitfall traps in spruce forests, and from a Berlese funnel extraction of the interior of a deserted beaver lodge.</p></tp:treatment-sec><tp:treatment-sec><!--Section generated to contain objects referenced in tp:taxon-treatment.--><fig id="F14" position="float" orientation="portrait"><label>Figures 90–96.</label><caption><p>
          <italic><tp:taxon-name><tp:taxon-name-part taxon-name-part-type="genus">Liogluta</tp:taxon-name-part> <tp:taxon-name-part taxon-name-part-type="species">gigantea</tp:taxon-name-part></tp:taxon-name></italic> Klimaszewski &amp; Langor: <bold>90</bold> habitus in dorsal view <bold>91</bold> median lobe of aedeagus in lateral view <bold>92</bold> male tergite VIII <bold>93</bold> male sternite VIII <bold>94</bold> female tergite VIII <bold>95</bold> female sternite VIII <bold>96</bold> spermatheca (<bold>90</bold>, <bold>94–96</bold> based on holotype, <bold>91–93</bold> based on male from Ontario). Scale bar of habitus = 1 mm, remaining scale bars = 0.2 mm.</p></caption><graphic xmlns:xlink="http://www.w3.org/1999/xlink" xlink:href="zookeys-573-217-g014.jpg" position="float" orientation="portrait" xlink:type="simple" id="oo_82666.jpg"/></fig></tp:treatment-sec><ref-list><ref id="B15"><mixed-citation xmlns:xlink="http://www.w3.org/1999/xlink" xlink:type="simple">
          <person-group><name name-style="western"><surname>Klimaszewski</surname><given-names>J</given-names></name><name name-style="western"><surname>Langor</surname><given-names>D</given-names></name><name name-style="western"><surname>Pelletier</surname><given-names>G</given-names></name><name name-style="western"><surname>Bourdon</surname><given-names>C</given-names></name><name name-style="western"><surname>Perdereau</surname><given-names>L</given-names></name></person-group> (<year>2011</year>) <source>Aleocharine beetles (<tp:taxon-name><tp:taxon-name-part taxon-name-part-type="order">Coleoptera</tp:taxon-name-part></tp:taxon-name>, <tp:taxon-name><tp:taxon-name-part taxon-name-part-type="family">Staphylinidae</tp:taxon-name-part></tp:taxon-name>) of the province of Newfoundland and Labrador, Canada.</source> <publisher-name>Pensoft</publisher-name>, <publisher-loc>Sofia-Moscow</publisher-loc>, <size units="page">313 pp</size>.</mixed-citation></ref></ref-list></tp:taxon-treatment>
